# Supplementary material for: {2-Morpholino-N-[1-(2-pyrid­yl)ethyl­idene]ethanamine-κ3 N,N′,N′′}bis­(thio­cyanato-κN)zinc(II)
Source: Acta Crystallogr Sect E Struct Rep Online. 2011 Jan 8;67(Pt 2):m131. doi: 10.1107/S1600536810053778 (PMC3051787; doi:10.1107/S1600536810053778)
Supplement: Supplementary file 1 [file e-67-0m131-sup1.cif]

##############################################################################
###                                                                        ###
###        Electronic paper (Acta Crystallographica Section E)             ###
###                                                                        ###
##############################################################################
#                                                                            #
# This CIF contains the data in a paper accepted for publication in Acta     #
# Crystallographica Section E. It conforms to the requirements of Notes      #
# for Authors for Section E, and has been peer reviewed under the auspices   #
# of the IUCr Commission on Journals.                                        #
#                                                                            #
# Full details of the Crystallographic Information File format               #
# are given in the paper "The Crystallographic Information File (CIF):       #
# a New Standard Archive File for Crystallography" by S. R. Hall, F. H.      #
# Allen and I. D. Brown [Acta Cryst. (1991), A47, 655-685].                  #
#                                                                            #
# The current version of the core CIF dictionary is obtainable from          #
# ftp://ftp.iucr.org/pub/cif_core.dic. The current version number is 2.4.    #
#                                                                            #
# Software is freely available for graphical display of the structure(s) in  #
# this CIF.  For information consult the CIF home page http://www.iucr.org/  #
# cif/home.html                                                              #
#                                                                            #
# This file may be used for bona fide research purposes within the           #
# scientific community so long as proper attribution is given to the journal # 
# article from which it was obtained.                                        #
#                                                                            #
##############################################################################
                                             
data_I
_audit_creation_method     SHELXL-97
_chemical_name_systematic
;
{2-Morpholino-<i>N</i>-[1-(2-pyridyl)ethylidene]ethanamine-
\k^3^<i>N</i>,<i>N</i>',<i>N</i>''}bis(thiocyanato-\k<i>N</i>)zinc(II)
;
_chemical_name_common     ?
_chemical_formula_moiety     'C15 H19 N5 O S2 Zn'
_chemical_formula_sum     'C15 H19 N5 O S2 Zn'
_chemical_formula_iupac     '[Zn (N C S)2 (C13 H19 N3 O)]'
_chemical_formula_weight     414.84
_chemical_melting_point     ?
_symmetry_cell_setting     triclinic
_symmetry_space_group_name_H-M     'P -1'
_symmetry_space_group_name_Hall     '-P 1'
loop_
    _symmetry_equiv_pos_as_xyz
    'x, y, z'
    '-x, -y, -z'
_cell_length_a     9.9203(2)
_cell_length_b     13.5659(2)
_cell_length_c     14.6957(2)
_cell_angle_alpha     112.7020(10)
_cell_angle_beta     91.4710(10)
_cell_angle_gamma     94.3560(10)
_cell_volume     1815.97(5)
_cell_formula_units_Z     4
_cell_measurement_reflns_used     7261
_cell_measurement_theta_min     2.48
_cell_measurement_theta_max     30.54
_cell_measurement_temperature     100(2)
_exptl_crystal_description     block
_exptl_crystal_colour     yellow
_exptl_crystal_size_max     0.42
_exptl_crystal_size_mid     0.33
_exptl_crystal_size_min     0.25
_exptl_crystal_density_diffrn     1.517
_exptl_crystal_density_meas     ?
_exptl_crystal_density_method     'not measured'
_exptl_crystal_F_000     856
_exptl_absorpt_coefficient_mu     1.594
_exptl_absorpt_correction_type     multi-scan
_exptl_absorpt_process_details     '(SADABS; Sheldrick, 1996)'
_exptl_absorpt_correction_T_min     0.5540
_exptl_absorpt_correction_T_max     0.6913
_exptl_special_details
;
;
_diffrn_ambient_temperature     100(2)
_diffrn_radiation_type     MoK\a
_diffrn_radiation_wavelength     0.71073
_diffrn_radiation_source     'fine-focus sealed tube'
_diffrn_radiation_monochromator     graphite
_diffrn_measurement_device_type     'Bruker APEXII CCD'
_diffrn_measurement_method     '\f and \w'
_diffrn_detector_area_resol_mean     ?
_diffrn_reflns_number     15347
_diffrn_reflns_av_R_equivalents     0.0203
_diffrn_reflns_av_sigmaI/netI     0.0299
_diffrn_reflns_theta_min     2.06
_diffrn_reflns_theta_max     26.00
_diffrn_reflns_theta_full     26.00
_diffrn_measured_fraction_theta_max     0.996
_diffrn_measured_fraction_theta_full     0.996
_diffrn_reflns_limit_h_min     -12
_diffrn_reflns_limit_h_max     12
_diffrn_reflns_limit_k_min     -16
_diffrn_reflns_limit_k_max     16
_diffrn_reflns_limit_l_min     -17
_diffrn_reflns_limit_l_max     18
_refine_special_details
;
Refinement of <i>F</i>^2^ against ALL reflections. The weighted <i>R</i>-factor
<i>wR</i> and goodness of fit <i>S</i> are based on <i>F</i>^2^, conventional
<i>R</i>-factors <i>R</i> are based on <i>F</i>, with <i>F</i> set to zero for
negative <i>F</i>^2^. The threshold expression of <i>F</i>^2^ >
\s(<i>F</i>^2^) is used only for calculating <i>R</i>-factors(gt) <i>etc</i>.
and is not relevant to the choice of reflections for refinement.
<i>R</i>-factors based on <i>F</i>^2^ are statistically about twice as large
as those based on <i>F</i>, and <i>R</i>- factors based on ALL data will be
even larger.
;
_reflns_number_total     7111
_reflns_number_gt     6171
_reflns_threshold_expression     I>2sigma(I)
_refine_ls_structure_factor_coef     Fsqd
_refine_ls_matrix_type     full
_refine_ls_R_factor_all     0.0337
_refine_ls_R_factor_gt     0.0270
_refine_ls_wR_factor_gt     0.0683
_refine_ls_wR_factor_ref     0.0722
_refine_ls_goodness_of_fit_ref     1.024
_refine_ls_restrained_S_all     1.029
_refine_ls_number_reflns     7111
_refine_ls_number_parameters     435
_refine_ls_number_restraints     5
_refine_ls_hydrogen_treatment     constr
_refine_ls_weighting_scheme     calc
_refine_ls_weighting_details
         'calc w=1/[\s^2^(Fo^2^)+(0.0368P)^2^+0.8172P] where P=(Fo^2^+2Fc^2^)/3'
_atom_sites_solution_hydrogens     geom
_atom_sites_solution_primary     direct
_atom_sites_solution_secondary     difmap
_refine_ls_shift/su_max     0.001
_refine_ls_shift/su_mean     0.000
_refine_diff_density_max     0.631
_refine_diff_density_min     -0.272
_refine_ls_extinction_method     none
_refine_ls_extinction_coef     ?
loop_
    _atom_type_symbol
    _atom_type_description
    _atom_type_scat_dispersion_real
    _atom_type_scat_dispersion_imag
    _atom_type_scat_source
    'C' 'C' 0.0033 0.0016
                         'International Tables Vol C Tables 4.2.6.8 and 6.1.1.4'
    'H' 'H' 0.0000 0.0000
                         'International Tables Vol C Tables 4.2.6.8 and 6.1.1.4'
    'N' 'N' 0.0061 0.0033
                         'International Tables Vol C Tables 4.2.6.8 and 6.1.1.4'
    'O' 'O' 0.0106 0.0060
                         'International Tables Vol C Tables 4.2.6.8 and 6.1.1.4'
    'S' 'S' 0.1246 0.1234
                         'International Tables Vol C Tables 4.2.6.8 and 6.1.1.4'
    'Zn' 'Zn' 0.2839 1.4301
                         'International Tables Vol C Tables 4.2.6.8 and 6.1.1.4'
_computing_data_collection     'APEX2 (Bruker, 2007)'
_computing_cell_refinement     'SAINT (Bruker, 2007)'
_computing_data_reduction     'SAINT (Bruker, 2007)'
_computing_structure_solution     'SHELXS97 (Sheldrick, 2008)'
_computing_structure_refinement     'SHELXL97 (Sheldrick, 2008)'
_computing_molecular_graphics     'XSEED (Barbour, 2001)'
_computing_publication_material
                        'SHELXL97 (Sheldrick, 2008) and publCIF (Westrip, 2010)'
loop_
    _atom_site_type_symbol
    _atom_site_label
    _atom_site_fract_x
    _atom_site_fract_y
    _atom_site_fract_z
    _atom_site_U_iso_or_equiv
    _atom_site_adp_type
    _atom_site_calc_flag
    _atom_site_refinement_flags
    _atom_site_occupancy
    _atom_site_disorder_assembly
    _atom_site_disorder_group
    Zn Zn1 0.19481(2) 0.410155(19) 0.190924(17) 0.01900(7) Uani d . 1 . .
    S S1 0.18204(6) 0.44706(5) 0.52312(4) 0.03297(15) Uani d U 1 . .
    S S2 0.49821(6) 0.67240(5) 0.15470(4) 0.02846(13) Uani d U 1 . .
    O O1 0.49220(16) 0.27533(15) 0.32934(13) 0.0348(4) Uani d . 1 . .
    N N1 -0.00833(17) 0.43646(14) 0.15397(12) 0.0199(4) Uani d . 1 . .
    N N2 0.15687(17) 0.30747(14) 0.04303(12) 0.0203(4) Uani d . 1 . .
    N N3 0.37745(17) 0.31359(15) 0.16386(13) 0.0220(4) Uani d . 1 . .
    N N4 0.15900(18) 0.42921(16) 0.32803(13) 0.0258(4) Uani d . 1 . .
    C C1 -0.0848(2) 0.50901(18) 0.21249(16) 0.0250(5) Uani d . 1 . .
    H H1 -0.0550 0.5474 0.2799 0.030 Uiso calc R 1 . .
    C C2 -0.2065(2) 0.53031(19) 0.17825(18) 0.0295(5) Uani d . 1 . .
    H H2 -0.2585 0.5832 0.2213 0.035 Uiso calc R 1 . .
    C C3 -0.2508(2) 0.47373(19) 0.08096(17) 0.0292(5) Uani d . 1 . .
    H H3 -0.3335 0.4873 0.0559 0.035 Uiso calc R 1 . .
    C C4 -0.1727(2) 0.39631(19) 0.01981(17) 0.0257(5) Uani d . 1 . .
    H H4 -0.2022 0.3550 -0.0472 0.031 Uiso calc R 1 . .
    C C5 -0.0514(2) 0.38077(17) 0.05858(15) 0.0203(4) Uani d . 1 . .
    C C6 0.0427(2) 0.30383(17) -0.00108(15) 0.0207(4) Uani d . 1 . .
    C C7 -0.0008(2) 0.2307(2) -0.10502(16) 0.0303(5) Uani d . 1 . .
    H H7A 0.0643 0.1770 -0.1305 0.045 Uiso calc R 1 . .
    H H7B -0.0046 0.2726 -0.1462 0.045 Uiso calc R 1 . .
    H H7C -0.0906 0.1945 -0.1065 0.045 Uiso calc R 1 . .
    C C8 0.2657(2) 0.24304(18) -0.00450(16) 0.0251(5) Uani d . 1 . .
    H H8A 0.2741 0.2412 -0.0721 0.030 Uiso calc R 1 . .
    H H8B 0.2468 0.1685 -0.0090 0.030 Uiso calc R 1 . .
    C C9 0.3955(2) 0.29495(19) 0.05839(16) 0.0260(5) Uani d . 1 . .
    H H9A 0.4692 0.2479 0.0337 0.031 Uiso calc R 1 . .
    H H9B 0.4218 0.3642 0.0529 0.031 Uiso calc R 1 . .
    C C10 0.3596(2) 0.20758(18) 0.17256(17) 0.0258(5) Uani d . 1 . .
    H H10A 0.4307 0.1628 0.1369 0.031 Uiso calc R 1 . .
    H H10B 0.2706 0.1705 0.1409 0.031 Uiso calc R 1 . .
    C C11 0.3674(2) 0.2191(2) 0.27917(17) 0.0292(5) Uani d . 1 . .
    H H11A 0.2912 0.2582 0.3134 0.035 Uiso calc R 1 . .
    H H11B 0.3584 0.1469 0.2815 0.035 Uiso calc R 1 . .
    C C12 0.5035(2) 0.3799(2) 0.32699(18) 0.0331(6) Uani d . 1 . .
    H H12A 0.5884 0.4205 0.3637 0.040 Uiso calc R 1 . .
    H H12B 0.4266 0.4192 0.3599 0.040 Uiso calc R 1 . .
    C C13 0.5035(2) 0.3728(2) 0.22158(18) 0.0290(5) Uani d . 1 . .
    H H13A 0.5125 0.4461 0.2219 0.035 Uiso calc R 1 . .
    H H13B 0.5823 0.3359 0.1896 0.035 Uiso calc R 1 . .
    C C14 0.1676(2) 0.43803(17) 0.41001(16) 0.0214(4) Uani d U 1 . .
    C C15 0.3793(2) 0.59693(16) 0.17611(15) 0.0194(4) Uani d U 1 . .
    Zn Zn2 0.30417(2) 0.953591(19) 0.691039(17) 0.01820(7) Uani d . 1 . .
    S S3 0.65029(6) 1.07952(5) 0.92910(4) 0.03050(14) Uani d U 1 . .
    S S4 0.05616(6) 1.21315(5) 0.63775(4) 0.02613(13) Uani d U 1 . .
    O O2 0.06613(17) 0.85681(14) 0.89498(12) 0.0358(4) Uani d . 1 . .
    N N5 0.29418(19) 0.54316(15) 0.19158(14) 0.0279(4) Uani d . 1 . .
    N N6 0.49783(18) 0.98236(14) 0.63008(13) 0.0220(4) Uani d . 1 . .
    N N7 0.31286(18) 0.82075(14) 0.56062(12) 0.0213(4) Uani d . 1 . .
    N N8 0.12340(17) 0.84559(14) 0.69974(13) 0.0222(4) Uani d . 1 . .
    N N9 0.40186(18) 1.00133(15) 0.82261(13) 0.0241(4) Uani d . 1 . .
    N N10 0.19805(19) 1.06809(15) 0.68484(14) 0.0261(4) Uani d U 1 . .
    C C16 0.5889(2) 1.06648(18) 0.67001(16) 0.0268(5) Uani d . 1 . .
    H H16 0.5638 1.1284 0.7224 0.032 Uiso calc R 1 . .
    C C17 0.7190(2) 1.0676(2) 0.63832(17) 0.0301(5) Uani d . 1 . .
    H H17 0.7814 1.1295 0.6675 0.036 Uiso calc R 1 . .
    C C18 0.7562(2) 0.9774(2) 0.56381(17) 0.0333(6) Uani d . 1 . .
    H H18 0.8453 0.9755 0.5415 0.040 Uiso calc R 1 . .
    C C19 0.6615(2) 0.8887(2) 0.52143(17) 0.0304(5) Uani d . 1 . .
    H H19 0.6847 0.8256 0.4695 0.036 Uiso calc R 1 . .
    C C20 0.5332(2) 0.89417(17) 0.55625(15) 0.0215(4) Uani d . 1 . .
    C C21 0.4233(2) 0.80383(18) 0.51743(15) 0.0232(5) Uani d . 1 . .
    C C22 0.4504(3) 0.7028(2) 0.43377(17) 0.0346(6) Uani d . 1 . .
    H H22A 0.3674 0.6537 0.4134 0.052 Uiso calc R 1 . .
    H H22B 0.5214 0.6686 0.4551 0.052 Uiso calc R 1 . .
    H H22C 0.4801 0.7197 0.3780 0.052 Uiso calc R 1 . .
    C C23 0.1933(2) 0.74271(18) 0.53134(16) 0.0274(5) Uani d . 1 . .
    H H23A 0.2126 0.6777 0.5428 0.033 Uiso calc R 1 . .
    H H23B 0.1678 0.7213 0.4603 0.033 Uiso calc R 1 . .
    C C24 0.0797(2) 0.79550(19) 0.59319(16) 0.0279(5) Uani d . 1 . .
    H H24A 0.0490 0.8511 0.5714 0.033 Uiso calc R 1 . .
    H H24B 0.0022 0.7411 0.5831 0.033 Uiso calc R 1 . .
    C C25 0.0097(2) 0.9010(2) 0.75502(17) 0.0299(5) Uani d . 1 . .
    H H25A -0.0732 0.8505 0.7369 0.036 Uiso calc R 1 . .
    H H25B -0.0076 0.9618 0.7362 0.036 Uiso calc R 1 . .
    C C26 0.0408(3) 0.9423(2) 0.86506(18) 0.0344(6) Uani d . 1 . .
    H H26A 0.1213 0.9954 0.8837 0.041 Uiso calc R 1 . .
    H H26B -0.0366 0.9789 0.8999 0.041 Uiso calc R 1 . .
    C C27 0.1808(2) 0.8079(2) 0.84673(17) 0.0297(5) Uani d . 1 . .
    H H27A 0.2018 0.7504 0.8690 0.036 Uiso calc R 1 . .
    H H27B 0.2601 0.8621 0.8656 0.036 Uiso calc R 1 . .
    C C28 0.1563(2) 0.76110(18) 0.73578(16) 0.0257(5) Uani d . 1 . .
    H H28A 0.2382 0.7286 0.7048 0.031 Uiso calc R 1 . .
    H H28B 0.0805 0.7038 0.7163 0.031 Uiso calc R 1 . .
    C C29 0.5052(2) 1.03434(17) 0.86717(15) 0.0221(4) Uani d U 1 . .
    C C30 0.1385(2) 1.12873(17) 0.66588(15) 0.0195(4) Uani d U 1 . .
loop_
    _atom_site_aniso_label
    _atom_site_aniso_U_11
    _atom_site_aniso_U_22
    _atom_site_aniso_U_33
    _atom_site_aniso_U_12
    _atom_site_aniso_U_13
    _atom_site_aniso_U_23
    Zn1 0.01919(13) 0.02094(13) 0.01724(13) -0.00064(10) -0.00103(9) 0.00842(10)
    S1 0.0416(3) 0.0372(3) 0.0187(3) -0.0095(3) -0.0067(2) 0.0122(2)
    S2 0.0309(3) 0.0258(3) 0.0314(3) 0.0019(2) 0.0092(2) 0.0139(2)
    O1 0.0272(9) 0.0481(11) 0.0368(10) 0.0044(8) -0.0064(7) 0.0254(9)
    N1 0.0206(9) 0.0204(9) 0.0189(9) -0.0010(7) -0.0006(7) 0.0085(7)
    N2 0.0224(9) 0.0217(9) 0.0178(9) 0.0009(7) 0.0016(7) 0.0090(7)
    N3 0.0185(9) 0.0266(10) 0.0238(9) 0.0001(7) -0.0003(7) 0.0135(8)
    N4 0.0226(9) 0.0338(11) 0.0218(10) 0.0031(8) 0.0016(8) 0.0115(8)
    C1 0.0268(11) 0.0226(11) 0.0227(11) 0.0014(9) 0.0001(9) 0.0060(9)
    C2 0.0265(12) 0.0270(12) 0.0325(13) 0.0050(10) 0.0035(10) 0.0085(10)
    C3 0.0220(11) 0.0356(13) 0.0326(13) 0.0024(10) -0.0024(10) 0.0166(11)
    C4 0.0235(11) 0.0305(12) 0.0233(11) -0.0014(9) -0.0034(9) 0.0116(10)
    C5 0.0202(10) 0.0220(11) 0.0201(11) -0.0032(8) -0.0008(8) 0.0107(9)
    C6 0.0233(11) 0.0231(11) 0.0176(10) -0.0007(9) 0.0018(8) 0.0104(9)
    C7 0.0302(12) 0.0398(14) 0.0171(11) 0.0030(11) -0.0005(9) 0.0070(10)
    C8 0.0259(11) 0.0291(12) 0.0205(11) 0.0062(9) 0.0045(9) 0.0091(9)
    C9 0.0231(11) 0.0328(13) 0.0259(12) 0.0058(9) 0.0059(9) 0.0146(10)
    C10 0.0236(11) 0.0276(12) 0.0301(12) 0.0033(9) 0.0014(9) 0.0154(10)
    C11 0.0285(12) 0.0334(13) 0.0335(13) 0.0038(10) 0.0003(10) 0.0216(11)
    C12 0.0208(11) 0.0426(15) 0.0356(14) -0.0012(10) -0.0070(10) 0.0163(12)
    C13 0.0187(11) 0.0347(13) 0.0354(13) 0.0004(10) -0.0016(9) 0.0162(11)
    C14 0.0202(10) 0.0221(11) 0.0208(9) -0.0014(8) -0.0018(8) 0.0080(9)
    C15 0.0252(10) 0.0166(10) 0.0155(10) 0.0041(8) -0.0013(8) 0.0050(8)
    Zn2 0.01948(13) 0.01887(13) 0.01650(12) 0.00159(9) -0.00018(9) 0.00725(10)
    S3 0.0260(3) 0.0318(3) 0.0302(3) -0.0036(2) -0.0090(2) 0.0100(3)
    S4 0.0305(3) 0.0271(3) 0.0246(3) 0.0090(2) 0.0018(2) 0.0131(2)
    O2 0.0370(9) 0.0446(11) 0.0289(9) -0.0068(8) 0.0065(7) 0.0194(8)
    N5 0.0326(11) 0.0255(10) 0.0265(10) -0.0047(8) -0.0059(8) 0.0130(8)
    N6 0.0259(9) 0.0223(9) 0.0187(9) 0.0026(8) 0.0026(7) 0.0089(8)
    N7 0.0276(10) 0.0198(9) 0.0170(9) 0.0005(7) -0.0033(7) 0.0086(7)
    N8 0.0202(9) 0.0255(10) 0.0210(9) -0.0024(7) -0.0029(7) 0.0102(8)
    N9 0.0250(10) 0.0276(10) 0.0198(9) -0.0015(8) -0.0007(8) 0.0101(8)
    N10 0.0296(10) 0.0273(10) 0.0250(10) 0.0069(8) 0.0042(8) 0.0132(8)
    C16 0.0314(12) 0.0253(12) 0.0235(11) 0.0001(10) 0.0018(9) 0.0098(10)
    C17 0.0308(12) 0.0376(14) 0.0230(12) -0.0053(10) 0.0011(10) 0.0146(10)
    C18 0.0272(12) 0.0524(16) 0.0244(12) 0.0039(11) 0.0069(10) 0.0190(12)
    C19 0.0339(13) 0.0380(14) 0.0199(11) 0.0090(11) 0.0064(10) 0.0106(10)
    C20 0.0279(11) 0.0256(11) 0.0136(10) 0.0071(9) 0.0021(8) 0.0095(9)
    C21 0.0334(12) 0.0245(11) 0.0136(10) 0.0073(9) -0.0017(9) 0.0089(9)
    C22 0.0460(15) 0.0313(13) 0.0214(12) 0.0067(11) 0.0035(11) 0.0040(10)
    C23 0.0358(13) 0.0253(12) 0.0185(11) -0.0049(10) -0.0071(9) 0.0077(9)
    C24 0.0259(11) 0.0317(13) 0.0240(12) -0.0073(10) -0.0087(9) 0.0112(10)
    C25 0.0222(11) 0.0342(13) 0.0351(13) -0.0021(10) 0.0003(10) 0.0166(11)
    C26 0.0303(13) 0.0373(14) 0.0337(13) -0.0030(11) 0.0070(10) 0.0123(11)
    C27 0.0306(12) 0.0352(13) 0.0261(12) -0.0081(10) -0.0031(10) 0.0172(10)
    C28 0.0256(11) 0.0265(12) 0.0270(12) -0.0061(9) -0.0028(9) 0.0144(10)
    C29 0.0244(10) 0.0232(11) 0.0186(10) 0.0015(8) 0.0009(8) 0.0084(9)
    C30 0.0208(10) 0.0203(10) 0.0168(10) 0.0005(8) 0.0024(8) 0.0067(8)
_geom_special_details
;
All e.s.d.'s (except the e.s.d. in the dihedral angle between two l.s. planes)
are estimated using the full covariance matrix. The cell e.s.d.'s are taken
into account individually in the estimation of e.s.d.'s in distances, angles
and torsion angles; correlations between e.s.d.'s in cell parameters are only
used when they are defined by crystal symmetry. An approximate (isotropic)
treatment of cell e.s.d.'s is used for estimating e.s.d.'s involving l.s.
planes.
;
loop_
    _geom_bond_atom_site_label_1
    _geom_bond_atom_site_label_2
    _geom_bond_site_symmetry_2
    _geom_bond_distance
    _geom_bond_publ_flag
    Zn1 N4 . 1.9752(18) ?
    Zn1 N5 . 1.9858(19) ?
    Zn1 N2 . 2.0851(17) ?
    Zn1 N1 . 2.1647(17) ?
    Zn1 N3 . 2.2698(18) ?
    S1 C14 . 1.621(2) ?
    S2 C15 . 1.620(2) ?
    O1 C11 . 1.426(3) ?
    O1 C12 . 1.428(3) ?
    N1 C1 . 1.333(3) ?
    N1 C5 . 1.349(3) ?
    N2 C6 . 1.278(3) ?
    N2 C8 . 1.459(3) ?
    N3 C13 . 1.481(3) ?
    N3 C9 . 1.489(3) ?
    N3 C10 . 1.490(3) ?
    N4 C14 . 1.164(3) ?
    C1 C2 . 1.389(3) ?
    C1 H1 . 0.9500 ?
    C2 C3 . 1.377(3) ?
    C2 H2 . 0.9500 ?
    C3 C4 . 1.393(3) ?
    C3 H3 . 0.9500 ?
    C4 C5 . 1.383(3) ?
    C4 H4 . 0.9500 ?
    C5 C6 . 1.488(3) ?
    C6 C7 . 1.495(3) ?
    C7 H7A . 0.9800 ?
    C7 H7B . 0.9800 ?
    C7 H7C . 0.9800 ?
    C8 C9 . 1.518(3) ?
    C8 H8A . 0.9900 ?
    C8 H8B . 0.9900 ?
    C9 H9A . 0.9900 ?
    C9 H9B . 0.9900 ?
    C10 C11 . 1.513(3) ?
    C10 H10A . 0.9900 ?
    C10 H10B . 0.9900 ?
    C11 H11A . 0.9900 ?
    C11 H11B . 0.9900 ?
    C12 C13 . 1.514(3) ?
    C12 H12A . 0.9900 ?
    C12 H12B . 0.9900 ?
    C13 H13A . 0.9900 ?
    C13 H13B . 0.9900 ?
    C15 N5 . 1.158(3) ?
    Zn2 N10 . 1.9702(19) ?
    Zn2 N9 . 1.9847(18) ?
    Zn2 N7 . 2.0724(18) ?
    Zn2 N6 . 2.2113(18) ?
    Zn2 N8 . 2.2662(17) ?
    S3 C29 . 1.626(2) ?
    S4 C30 . 1.625(2) ?
    O2 C27 . 1.424(3) ?
    O2 C26 . 1.426(3) ?
    N6 C16 . 1.328(3) ?
    N6 C20 . 1.346(3) ?
    N7 C21 . 1.272(3) ?
    N7 C23 . 1.464(3) ?
    N8 C25 . 1.484(3) ?
    N8 C24 . 1.483(3) ?
    N8 C28 . 1.489(3) ?
    N9 C29 . 1.162(3) ?
    N10 C30 . 1.160(3) ?
    C16 C17 . 1.384(3) ?
    C16 H16 . 0.9500 ?
    C17 C18 . 1.374(3) ?
    C17 H17 . 0.9500 ?
    C18 C19 . 1.392(3) ?
    C18 H18 . 0.9500 ?
    C19 C20 . 1.380(3) ?
    C19 H19 . 0.9500 ?
    C20 C21 . 1.497(3) ?
    C21 C22 . 1.495(3) ?
    C22 H22A . 0.9800 ?
    C22 H22B . 0.9800 ?
    C22 H22C . 0.9800 ?
    C23 C24 . 1.511(3) ?
    C23 H23A . 0.9900 ?
    C23 H23B . 0.9900 ?
    C24 H24A . 0.9900 ?
    C24 H24B . 0.9900 ?
    C25 C26 . 1.508(3) ?
    C25 H25A . 0.9900 ?
    C25 H25B . 0.9900 ?
    C26 H26A . 0.9900 ?
    C26 H26B . 0.9900 ?
    C27 C28 . 1.509(3) ?
    C27 H27A . 0.9900 ?
    C27 H27B . 0.9900 ?
    C28 H28A . 0.9900 ?
    C28 H28B . 0.9900 ?
loop_
    _geom_angle_atom_site_label_1
    _geom_angle_atom_site_label_2
    _geom_angle_atom_site_label_3
    _geom_angle_site_symmetry_1
    _geom_angle_site_symmetry_3
    _geom_angle
    _geom_angle_publ_flag
    N4 Zn1 N5 . . 109.20(8) ?
    N4 Zn1 N2 . . 144.10(7) ?
    N5 Zn1 N2 . . 106.50(7) ?
    N4 Zn1 N1 . . 94.84(7) ?
    N5 Zn1 N1 . . 99.47(7) ?
    N2 Zn1 N1 . . 75.52(7) ?
    N4 Zn1 N3 . . 101.50(7) ?
    N5 Zn1 N3 . . 95.61(7) ?
    N2 Zn1 N3 . . 78.47(7) ?
    N1 Zn1 N3 . . 152.73(7) ?
    C11 O1 C12 . . 108.95(17) ?
    C1 N1 C5 . . 118.96(18) ?
    C1 N1 Zn1 . . 126.23(14) ?
    C5 N1 Zn1 . . 114.37(14) ?
    C6 N2 C8 . . 123.61(18) ?
    C6 N2 Zn1 . . 119.77(15) ?
    C8 N2 Zn1 . . 116.62(13) ?
    C13 N3 C9 . . 107.76(16) ?
    C13 N3 C10 . . 108.19(17) ?
    C9 N3 C10 . . 108.54(17) ?
    C13 N3 Zn1 . . 114.89(14) ?
    C9 N3 Zn1 . . 99.80(12) ?
    C10 N3 Zn1 . . 116.86(13) ?
    C14 N4 Zn1 . . 165.19(18) ?
    N1 C1 C2 . . 122.2(2) ?
    N1 C1 H1 . . 118.9 ?
    C2 C1 H1 . . 118.9 ?
    C3 C2 C1 . . 119.0(2) ?
    C3 C2 H2 . . 120.5 ?
    C1 C2 H2 . . 120.5 ?
    C2 C3 C4 . . 119.1(2) ?
    C2 C3 H3 . . 120.5 ?
    C4 C3 H3 . . 120.5 ?
    C5 C4 C3 . . 118.7(2) ?
    C5 C4 H4 . . 120.7 ?
    C3 C4 H4 . . 120.7 ?
    N1 C5 C4 . . 122.0(2) ?
    N1 C5 C6 . . 114.78(18) ?
    C4 C5 C6 . . 123.18(19) ?
    N2 C6 C5 . . 115.26(18) ?
    N2 C6 C7 . . 125.6(2) ?
    C5 C6 C7 . . 119.15(18) ?
    C6 C7 H7A . . 109.5 ?
    C6 C7 H7B . . 109.5 ?
    H7A C7 H7B . . 109.5 ?
    C6 C7 H7C . . 109.5 ?
    H7A C7 H7C . . 109.5 ?
    H7B C7 H7C . . 109.5 ?
    N2 C8 C9 . . 107.21(18) ?
    N2 C8 H8A . . 110.3 ?
    C9 C8 H8A . . 110.3 ?
    N2 C8 H8B . . 110.3 ?
    C9 C8 H8B . . 110.3 ?
    H8A C8 H8B . . 108.5 ?
    N3 C9 C8 . . 110.92(17) ?
    N3 C9 H9A . . 109.5 ?
    C8 C9 H9A . . 109.5 ?
    N3 C9 H9B . . 109.5 ?
    C8 C9 H9B . . 109.5 ?
    H9A C9 H9B . . 108.0 ?
    N3 C10 C11 . . 111.94(19) ?
    N3 C10 H10A . . 109.2 ?
    C11 C10 H10A . . 109.2 ?
    N3 C10 H10B . . 109.2 ?
    C11 C10 H10B . . 109.2 ?
    H10A C10 H10B . . 107.9 ?
    O1 C11 C10 . . 111.59(18) ?
    O1 C11 H11A . . 109.3 ?
    C10 C11 H11A . . 109.3 ?
    O1 C11 H11B . . 109.3 ?
    C10 C11 H11B . . 109.3 ?
    H11A C11 H11B . . 108.0 ?
    O1 C12 C13 . . 110.8(2) ?
    O1 C12 H12A . . 109.5 ?
    C13 C12 H12A . . 109.5 ?
    O1 C12 H12B . . 109.5 ?
    C13 C12 H12B . . 109.5 ?
    H12A C12 H12B . . 108.1 ?
    N3 C13 C12 . . 111.49(18) ?
    N3 C13 H13A . . 109.3 ?
    C12 C13 H13A . . 109.3 ?
    N3 C13 H13B . . 109.3 ?
    C12 C13 H13B . . 109.3 ?
    H13A C13 H13B . . 108.0 ?
    N4 C14 S1 . . 178.3(2) ?
    N5 C15 S2 . . 179.9(3) ?
    N10 Zn2 N9 . . 109.96(8) ?
    N10 Zn2 N7 . . 116.72(7) ?
    N9 Zn2 N7 . . 132.79(7) ?
    N10 Zn2 N6 . . 103.26(7) ?
    N9 Zn2 N6 . . 88.45(7) ?
    N7 Zn2 N6 . . 74.79(7) ?
    N10 Zn2 N8 . . 95.58(7) ?
    N9 Zn2 N8 . . 104.11(7) ?
    N7 Zn2 N8 . . 78.69(7) ?
    N6 Zn2 N8 . . 152.32(7) ?
    C27 O2 C26 . . 108.42(17) ?
    C15 N5 Zn1 . . 158.34(19) ?
    C16 N6 C20 . . 118.93(19) ?
    C16 N6 Zn2 . . 126.84(15) ?
    C20 N6 Zn2 . . 112.82(14) ?
    C21 N7 C23 . . 123.23(19) ?
    C21 N7 Zn2 . . 120.06(15) ?
    C23 N7 Zn2 . . 116.11(14) ?
    C25 N8 C24 . . 108.46(17) ?
    C25 N8 C28 . . 108.55(17) ?
    C24 N8 C28 . . 109.78(17) ?
    C25 N8 Zn2 . . 115.82(13) ?
    C24 N8 Zn2 . . 98.72(13) ?
    C28 N8 Zn2 . . 114.90(13) ?
    C29 N9 Zn2 . . 145.54(17) ?
    C30 N10 Zn2 . . 169.54(18) ?
    N6 C16 C17 . . 122.6(2) ?
    N6 C16 H16 . . 118.7 ?
    C17 C16 H16 . . 118.7 ?
    C18 C17 C16 . . 118.7(2) ?
    C18 C17 H17 . . 120.6 ?
    C16 C17 H17 . . 120.6 ?
    C17 C18 C19 . . 119.1(2) ?
    C17 C18 H18 . . 120.4 ?
    C19 C18 H18 . . 120.4 ?
    C20 C19 C18 . . 118.7(2) ?
    C20 C19 H19 . . 120.6 ?
    C18 C19 H19 . . 120.6 ?
    N6 C20 C19 . . 121.9(2) ?
    N6 C20 C21 . . 114.45(18) ?
    C19 C20 C21 . . 123.7(2) ?
    N7 C21 C22 . . 125.4(2) ?
    N7 C21 C20 . . 115.53(19) ?
    C22 C21 C20 . . 119.0(2) ?
    C21 C22 H22A . . 109.5 ?
    C21 C22 H22B . . 109.5 ?
    H22A C22 H22B . . 109.5 ?
    C21 C22 H22C . . 109.5 ?
    H22A C22 H22C . . 109.5 ?
    H22B C22 H22C . . 109.5 ?
    N7 C23 C24 . . 107.55(18) ?
    N7 C23 H23A . . 110.2 ?
    C24 C23 H23A . . 110.2 ?
    N7 C23 H23B . . 110.2 ?
    C24 C23 H23B . . 110.2 ?
    H23A C23 H23B . . 108.5 ?
    N8 C24 C23 . . 111.46(18) ?
    N8 C24 H24A . . 109.3 ?
    C23 C24 H24A . . 109.3 ?
    N8 C24 H24B . . 109.3 ?
    C23 C24 H24B . . 109.3 ?
    H24A C24 H24B . . 108.0 ?
    N8 C25 C26 . . 111.31(19) ?
    N8 C25 H25A . . 109.4 ?
    C26 C25 H25A . . 109.4 ?
    N8 C25 H25B . . 109.4 ?
    C26 C25 H25B . . 109.4 ?
    H25A C25 H25B . . 108.0 ?
    O2 C26 C25 . . 111.0(2) ?
    O2 C26 H26A . . 109.4 ?
    C25 C26 H26A . . 109.4 ?
    O2 C26 H26B . . 109.4 ?
    C25 C26 H26B . . 109.4 ?
    H26A C26 H26B . . 108.0 ?
    O2 C27 C28 . . 111.75(19) ?
    O2 C27 H27A . . 109.3 ?
    C28 C27 H27A . . 109.3 ?
    O2 C27 H27B . . 109.3 ?
    C28 C27 H27B . . 109.3 ?
    H27A C27 H27B . . 107.9 ?
    N8 C28 C27 . . 110.69(19) ?
    N8 C28 H28A . . 109.5 ?
    C27 C28 H28A . . 109.5 ?
    N8 C28 H28B . . 109.5 ?
    C27 C28 H28B . . 109.5 ?
    H28A C28 H28B . . 108.1 ?
    N9 C29 S3 . . 179.5(2) ?
    N10 C30 S4 . . 179.1(2) ?
loop_
    _geom_hbond_atom_site_label_D
    _geom_hbond_atom_site_label_H
    _geom_hbond_atom_site_label_A
    _geom_hbond_site_symmetry_A
    _geom_hbond_distance_DH
    _geom_hbond_distance_HA
    _geom_hbond_distance_DA
    _geom_hbond_angle_DHA
    C12 H12A S1 2_666 0.99 2.84 3.826(2) 175
    C16 H16 S2 2_676 0.95 2.74 3.670(2) 168
    C27 H27B N9 . 0.99 2.55 3.421(3) 147
data_global
_journal_date_recd_electronic     2010-12-09
_journal_date_accepted     2010-12-22
_journal_name_full     'Acta Crystallographica, Section E'
_journal_year     2011
_journal_volume     67
_journal_issue      2
_journal_page_first     m131
_journal_page_last     m131
_journal_paper_category     QM
_journal_coeditor_code     VM2068
_publ_contact_author_name     'Hamid Khaledi'
_publ_contact_author_address
;
Department of Chemistry, University of Malaya, 50603 Kuala Lumpur, Malaysia
;
_publ_contact_author_email     'khaledi@siswa.um.edu.my'
_publ_contact_author_fax     '+603-79674193'
_publ_contact_author_phone     '+603-79674246'
_publ_section_title
;\
{2-Morpholino-<i>N</i>-[1-(2-pyridyl)ethylidene]ethanamine-\k^3^<i>N</i>,\
<i>N</i>',<i>N</i>''}bis(thiocyanato-\k<i>N</i>)zinc(II)
;
loop_
    _publ_author_name
    _publ_author_footnote
    _publ_author_address
    'Suleiman Gwaram, Nura' .
;
Department of Chemistry, University of Malaya, 50603 Kuala Lumpur, Malaysia
;
    'Ikmal Hisham, Nurul Azimah' .
;
Department of Chemistry, University of Malaya, 50603 Kuala Lumpur, Malaysia
;
    'Khaledi, Hamid' .
;
Department of Chemistry, University of Malaya, 50603 Kuala Lumpur, Malaysia
;
    'Mohd Ali, Hapipah' .
;
Department of Chemistry, University of Malaya, 50603 Kuala Lumpur, Malaysia
;
