# Supplementary material for: {2-Morpholino-N-[1-(2-pyrid­yl)ethyl­idene]ethanamine-κ3 N,N′,N′′}bis­(thio­cyanato-κN)zinc(II)
Source: Acta Crystallogr Sect E Struct Rep Online. 2011 Jan 8;67(Pt 2):m131. doi: 10.1107/S1600536810053778 (PMC3051787; doi:10.1107/S1600536810053778)
Supplement: Supplementary file 2 [file e-67-0m131-Isup2.hkl]

# 
# h,k,l, Fc-squared, Fo-squared, sigma(Fo-squared) and status flag 
# 
data_I
_shelx_title ' sad' 
_shelx_refln_list_code          4 
_shelx_F_calc_maximum      226.81 
_exptl_crystal_F_000       856.00 
_reflns_d_resolution_high  0.8107 
 
loop_ 
 _symmetry_equiv_pos_as_xyz 
 'x, y, z' 
 '-x, -y, -z' 
 
_cell_length_a     9.9203 
_cell_length_b    13.5659 
_cell_length_c    14.6957 
_cell_angle_alpha 112.702 
_cell_angle_beta   91.471 
_cell_angle_gamma  94.356 
 
_shelx_F_squared_multiplier     1.000 
 
loop_ 
 _refln_index_h 
 _refln_index_k 
 _refln_index_l 
 _refln_F_squared_calc 
 _refln_F_squared_meas 
 _refln_F_squared_sigma 
 _refln_observed_status 
   1   0   0      196.12      102.01      3.14 o 
   2   0   0      233.55      207.22      5.23 o 
   3   0   0     2319.00     2330.24     27.53 o 
   4   0   0     1813.93     1748.29     26.02 o 
   5   0   0       36.28       40.33      5.55 o 
   6   0   0     9763.47     9745.53    118.15 o 
   7   0   0     1881.22     1790.29     32.92 o 
   8   0   0     1678.62     1674.29     31.13 o 
   9   0   0     2589.70     2600.54     65.19 o 
  10   0   0     1704.24     1740.46     44.25 o 
  11   0   0       12.29        6.56     12.80 o 
  12   0   0        5.76       -4.76     10.69 o 
 -12   1   0       11.81       13.37     14.28 o 
 -11   1   0      531.24      556.55     38.57 o 
 -10   1   0      645.90      739.98     28.91 o 
  -9   1   0      620.40      602.80     24.11 o 
  -8   1   0       21.96       17.15      6.55 o 
  -7   1   0     1273.29     1236.44     28.04 o 
  -6   1   0      744.72      715.63     16.25 o 
  -5   1   0     8336.37     8371.87     90.47 o 
  -4   1   0     2151.76     2050.84     25.30 o 
  -3   1   0    20118.80    19510.55    231.73 o 
  -2   1   0     1160.45     1248.35     17.16 o 
  -1   1   0     2674.43     2549.78     50.11 o 
   1   1   0     6087.59     6387.44     76.34 o 
   2   1   0       12.23       13.83      2.64 o 
   3   1   0    21680.35    22099.01    261.23 o 
   4   1   0      275.58      249.80      8.28 o 
   5   1   0     6875.39     6648.29     73.97 o 
   6   1   0     3735.34     3688.53     40.58 o 
   7   1   0      794.00      807.36     19.18 o 
   8   1   0       17.06       14.94      7.01 o 
   9   1   0      131.85      155.45     22.91 o 
  10   1   0       18.13        8.60      9.08 o 
  11   1   0      707.96      754.64     24.27 o 
  12   1   0       92.12      101.23     17.25 o 
 -12   2   0      214.56      236.55     22.43 o 
 -11   2   0      109.36       71.92     15.21 o 
 -10   2   0     1127.31     1127.71     67.69 o 
  -9   2   0     2772.94     2802.21    106.00 o 
  -8   2   0     1365.64     1366.50     35.05 o 
  -7   2   0      333.04      346.88     12.40 o 
  -6   2   0      152.53      149.66     13.01 o 
  -5   2   0     1398.37     1383.31     37.87 o 
  -4   2   0     1388.56     1403.75     21.70 o 
  -3   2   0      680.99      627.39     18.01 o 
  -2   2   0    20801.67    20596.11    299.02 o 
  -1   2   0    16275.74    16520.48    239.69 o 
   0   2   0     2378.55     2736.04     41.93 o 
   1   2   0    11457.43    11784.82    140.06 o 
   2   2   0     6289.45     6503.38     79.77 o 
   3   2   0      135.32      107.56      5.25 o 
   4   2   0        0.41        7.75      2.93 o 
   5   2   0      858.51      846.97     19.62 o 
   6   2   0     1906.98     1800.74     23.27 o 
   7   2   0     2866.75     2795.08     30.82 o 
   8   2   0      728.58      714.95     16.91 o 
   9   2   0      856.51      830.68     19.52 o 
  10   2   0      761.47      808.74     23.77 o 
  11   2   0      322.60      341.40     22.92 o 
 -12   3   0      440.24      457.75     66.64 o 
 -11   3   0      423.37      422.68     31.48 o 
 -10   3   0      551.20      566.34     25.97 o 
  -9   3   0     2707.56     2630.07     57.30 o 
  -8   3   0       45.38       37.70     10.53 o 
  -7   3   0      167.17      176.64     16.00 o 
  -6   3   0     4349.43     4129.71     56.67 o 
  -5   3   0     2852.50     2749.41     38.75 o 
  -4   3   0    13211.36    13220.88    198.66 o 
  -3   3   0     6052.34     6227.29     97.39 o 
  -2   3   0    32798.86    32954.26    392.47 o 
  -1   3   0    16331.97    17155.82    249.15 o 
   0   3   0      602.93      688.21     11.91 o 
   1   3   0    16321.63    16876.61    200.45 o 
   2   3   0     9177.88     9133.54    135.61 o 
   3   3   0      401.51      371.47      9.52 o 
   4   3   0    40452.31    40159.44    476.21 o 
   5   3   0        1.84        1.32      3.92 o 
   6   3   0        8.55       10.78      6.50 o 
   7   3   0      683.69      620.23     13.30 o 
   8   3   0     1531.82     1481.15     25.75 o 
   9   3   0       55.02       58.40      9.61 o 
  10   3   0     1253.71     1273.65     30.14 o 
  11   3   0      604.80      705.42     29.39 o 
 -12   4   0        8.75       10.73     14.65 o 
 -11   4   0      271.95      293.04     23.00 o 
 -10   4   0       44.33       34.57     13.54 o 
  -9   4   0      451.51      449.61     23.00 o 
  -8   4   0       21.67       22.04     10.94 o 
  -7   4   0     1276.77     1252.56     33.74 o 
  -6   4   0     1460.26     1414.37     43.03 o 
  -5   4   0       59.79       64.78     11.28 o 
  -4   4   0      176.51      186.28     16.27 o 
  -3   4   0     5133.68     5033.92     81.25 o 
  -2   4   0       65.26       76.14      5.25 o 
  -1   4   0     8867.84     9220.68    112.46 o 
   0   4   0      376.49      460.31     10.29 o 
   1   4   0     7306.32     7034.54     87.34 o 
   2   4   0      129.71      161.47      6.89 o 
   3   4   0        0.04       -3.70      3.70 o 
   4   4   0      417.29      400.64     11.41 o 
   5   4   0     1411.94     1316.43     23.86 o 
   6   4   0       71.90       57.83      8.68 o 
   7   4   0     5678.32     5644.87     68.33 o 
   8   4   0       23.66       25.54      6.67 o 
   9   4   0     1452.36     1462.63     27.00 o 
  10   4   0       58.56       71.12     10.83 o 
  11   4   0       27.39       21.51     18.89 o 
 -11   5   0       40.45       66.66     18.63 o 
 -10   5   0        1.05       -0.56     11.80 o 
  -9   5   0      174.35      162.20     16.70 o 
  -8   5   0     2631.20     2653.66     59.82 o 
  -7   5   0      242.94      252.94     18.10 o 
  -6   5   0     2585.30     2530.49     51.75 o 
  -5   5   0     2177.57     2067.71     69.79 o 
  -4   5   0     4124.01     4052.61     70.49 o 
  -3   5   0      116.18      119.30      7.59 o 
  -2   5   0     3529.66     3633.73     58.70 o 
  -1   5   0     1356.12     1439.00     37.27 o 
   0   5   0     2681.21     2963.30     41.00 o 
   1   5   0     2313.41     2315.73     41.37 o 
   2   5   0    13434.58    13405.01    163.38 o 
   3   5   0     1897.78     1951.30     30.41 o 
   4   5   0     4706.60     4521.31     61.65 o 
   5   5   0      704.56      659.60     16.37 o 
   6   5   0     1695.80     1626.56     29.55 o 
   7   5   0       95.05       90.11      7.95 o 
   8   5   0      529.13      522.91     17.83 o 
   9   5   0      263.68      259.48     13.07 o 
  10   5   0     1221.07     1236.19     57.72 o 
  11   5   0      161.21      128.04     26.76 o 
 -11   6   0     1649.85     1796.91     51.14 o 
 -10   6   0       29.79        9.32     15.74 o 
  -9   6   0      208.46      195.00     18.55 o 
  -8   6   0      203.19      181.38     17.07 o 
  -7   6   0      667.94      634.91     25.20 o 
  -6   6   0       30.83       32.01     13.38 o 
  -5   6   0      794.61      800.75     25.04 o 
  -4   6   0       31.48       31.48     10.49 o 
  -3   6   0       20.00        5.90      2.41 o 
  -2   6   0     6955.13     7092.60     90.92 o 
  -1   6   0     9149.70     9447.70    143.21 o 
   0   6   0     4579.83     5044.21    101.03 o 
   1   6   0      610.30      682.64     63.23 o 
   2   6   0     2119.56     2009.01     31.56 o 
   3   6   0        0.08        5.94      4.27 o 
   4   6   0       30.15       16.86      6.79 o 
   5   6   0     8429.13     8527.24    111.88 o 
   6   6   0     4391.33     4461.29     56.64 o 
   7   6   0     1098.49     1073.58     21.73 o 
   8   6   0     2648.22     2732.96     46.68 o 
   9   6   0      644.92      671.19     21.77 o 
  10   6   0       61.39       60.34     22.56 o 
 -11   7   0      151.67      150.92     30.70 o 
 -10   7   0       17.01        7.78     12.97 o 
  -9   7   0      847.76      906.27     33.58 o 
  -8   7   0       47.71       39.79     12.55 o 
  -7   7   0      191.19      204.59     18.37 o 
  -6   7   0     3039.71     2986.80     61.19 o 
  -5   7   0     1004.46      979.78     28.94 o 
  -4   7   0      875.67      867.95     16.66 o 
  -3   7   0     1675.87     1536.53    119.33 o 
  -2   7   0      259.68      325.40     11.31 o 
  -1   7   0      555.02      661.71     25.45 o 
   0   7   0       23.81       38.85      5.62 o 
   1   7   0     3611.07     3523.61     50.39 o 
   2   7   0     1679.96     1733.85     29.46 o 
   3   7   0    11611.27    11687.45    180.21 o 
   4   7   0      477.26      483.11     15.01 o 
   5   7   0     3188.82     3125.28     57.88 o 
   6   7   0      701.14      684.10     16.88 o 
   7   7   0      775.26      703.87     20.66 o 
   8   7   0       23.11       16.48      8.55 o 
   9   7   0      912.90      821.21     47.23 o 
  10   7   0      402.41      409.82     39.88 o 
 -11   8   0        4.25       23.02     17.58 o 
 -10   8   0      157.87      184.88     39.36 o 
  -9   8   0       87.35      109.19     17.05 o 
  -8   8   0      419.09      408.81     26.76 o 
  -7   8   0      242.82      230.86     18.88 o 
  -6   8   0       27.86       32.52     10.90 o 
  -5   8   0      183.11      173.22     15.39 o 
  -4   8   0     2302.77     2253.74     68.22 o 
  -3   8   0     1697.37     1725.97     29.81 o 
  -2   8   0     2194.10     2204.96     42.50 o 
  -1   8   0       50.88       47.17      7.28 o 
   0   8   0     5789.99     6264.61     83.41 o 
   1   8   0       62.76       53.25      7.15 o 
   2   8   0      303.20      283.04     15.74 o 
   3   8   0       14.81       18.74      7.26 o 
   4   8   0     2653.70     2638.18     42.92 o 
   5   8   0       24.96       36.73      6.75 o 
   6   8   0     2792.66     2775.66     40.76 o 
   7   8   0        0.84       -6.39      7.81 o 
   8   8   0     1311.16     1212.14     57.20 o 
   9   8   0       41.65       57.20     22.56 o 
 -10   9   0      150.87      170.92     21.31 o 
  -9   9   0      138.56      145.78     19.28 o 
  -8   9   0      270.83      240.86     20.96 o 
  -7   9   0     1439.87     1433.68     41.18 o 
  -6   9   0      124.14      105.31     15.00 o 
  -5   9   0      424.14      417.96     21.33 o 
  -4   9   0      100.16      107.53     13.30 o 
  -3   9   0       12.51        2.77      6.22 o 
  -2   9   0       66.62       57.89      8.82 o 
  -1   9   0      698.35      684.75     38.09 o 
   0   9   0       50.44       74.23      8.17 o 
   1   9   0     2348.23     2449.58     34.89 o 
   2   9   0     4585.03     4507.74     64.91 o 
   3   9   0     1230.49     1179.59     31.06 o 
   4   9   0      119.59      116.61      9.32 o 
   5   9   0      471.42      506.64     25.60 o 
   6   9   0      318.38      278.48     15.41 o 
   7   9   0      271.88      365.22     37.26 o 
   8   9   0      873.83      832.75     48.80 o 
   9   9   0      612.49      683.20     46.70 o 
 -10  10   0      347.23      425.38     30.05 o 
  -9  10   0       19.55        8.46     15.22 o 
  -8  10   0       10.79      -13.17     13.17 o 
  -7  10   0      537.11      546.24     27.09 o 
  -6  10   0       95.38       80.84     15.00 o 
  -4  10   0      493.32      492.68     23.71 o 
  -3  10   0      138.65      149.02     20.99 o 
  -2  10   0     1112.90     1047.13     30.70 o 
  -1  10   0     2168.48     2144.52     39.35 o 
   0  10   0       30.51       28.15      7.83 o 
   1  10   0     1764.79     1816.99     34.02 o 
   2  10   0      467.19      483.61     17.20 o 
   3  10   0      415.65      360.38     87.11 o 
   4  10   0      118.10      113.63     13.47 o 
   5  10   0     2381.93     2507.52     44.55 o 
   6  10   0     1016.35     1150.74     55.10 o 
   7  10   0     1924.78     1951.49     76.09 o 
   8  10   0        9.89        4.72     21.51 o 
  -9  11   0      460.14      425.42     39.62 o 
  -8  11   0      260.65      254.90     41.72 o 
  -7  11   0       22.08       12.87     14.65 o 
  -6  11   0        3.47        6.68     12.18 o 
  -5  11   0       47.17       46.30     13.88 o 
  -4  11   0      333.52      305.92     29.39 o 
  -3  11   0      392.79      336.88     29.91 o 
  -2  11   0       55.87       82.25     18.15 o 
  -1  11   0        0.90        4.14      7.09 o 
   0  11   0     2486.97     2762.20     46.25 o 
   1  11   0      398.68      389.59     21.45 o 
   2  11   0      724.24      694.59     20.87 o 
   3  11   0      209.50      198.57     13.35 o 
   4  11   0      737.01      779.38     72.41 o 
   5  11   0      140.47      142.20     25.19 o 
   6  11   0      159.76      154.80     27.81 o 
   7  11   0       27.39       30.96     21.51 o 
  -8  12   0      345.83      370.51     28.54 o 
  -7  12   0      254.14      270.53     44.08 o 
  -6  12   0      111.87       73.28     41.98 o 
  -5  12   0      659.78      625.48     40.93 o 
  -4  12   0       26.94       29.91     17.84 o 
  -3  12   0      993.63      981.54     39.62 o 
  -2  12   0      284.18      287.13     20.04 o 
  -1  12   0        1.07        4.14      8.01 o 
   0  12   0       86.08      101.66     11.21 o 
   1  12   0       83.56       95.73     18.23 o 
   2  12   0       10.30       -0.73      8.10 o 
   3  12   0      828.90      815.74     29.14 o 
   4  12   0      135.63        9.97      8.92 o 
   5  12   0      981.69      910.41     51.95 o 
   6  12   0      492.75      426.08     40.93 o 
  -7  13   0        2.73       -0.38     11.04 o 
  -6  13   0      406.53      305.40     36.21 o 
  -5  13   0      511.29      499.55     40.93 o 
  -4  13   0      135.72      131.71     25.19 o 
  -3  13   0      215.32      224.08     19.67 o 
  -2  13   0       52.35       38.46     12.60 o 
  -1  13   0      210.93      220.80     14.52 o 
   0  13   0       11.78       12.57      9.17 o 
   1  13   0       59.60       51.43     10.49 o 
   2  13   0      327.22      354.71     47.75 o 
   3  13   0      341.36      324.81     34.63 o 
   4  13   0      215.52      173.69     28.86 o 
   5  13   0        5.75      -17.84     18.89 o 
  -6  14   0      876.17      923.01     52.47 o 
  -5  14   0      359.34      272.86     33.58 o 
  -4  14   0       12.88       12.57     13.88 o 
  -3  14   0       21.05        5.55     13.91 o 
  -2  14   0       10.04       10.21     12.80 o 
  -1  14   0      500.52      519.27     26.16 o 
   0  14   0       36.90       40.70     10.68 o 
   1  14   0      131.09      118.75     16.28 o 
   2  14   0      746.51      752.47     45.65 o 
   3  14   0       74.02       79.23     25.19 o 
   4  14   0      881.27      982.30     54.05 o 
  -3  15   0      414.35      455.43     27.64 o 
  -2  15   0        9.39        1.86     13.54 o 
  -1  15   0      261.73      301.77     39.62 o 
   0  15   0       83.79      115.44     23.61 o 
   1  15   0      605.07      598.20     40.93 o 
  -2 -15   1      643.19      654.87     44.60 o 
  -1 -15   1       51.92       86.91     24.14 o 
   0 -15   1        0.27        6.82     18.37 o 
   1 -15   1      433.39      457.04     38.83 o 
   2 -15   1       92.92      113.03     17.25 o 
   3 -15   1      832.40      817.02     79.76 o 
   4 -15   1      378.83      341.13     25.23 o 
  -4 -14   1      141.64      177.89     30.96 o 
  -3 -14   1      104.89      107.10     16.64 o 
  -2 -14   1      123.37      129.63     23.09 o 
  -1 -14   1      291.65      310.84     22.23 o 
   0 -14   1      394.23      475.24     24.46 o 
   1 -14   1     1109.19     1186.50     66.90 o 
   2 -14   1     1245.71     1240.05     80.81 o 
   3 -14   1      814.32      739.92     49.33 o 
   4 -14   1      124.53      141.20     18.18 o 
   5 -14   1      125.14      130.13     27.29 o 
   6 -14   1       19.31       14.17     22.04 o 
  -6 -13   1      778.60      722.03     48.28 o 
  -5 -13   1      339.45      364.69     38.83 o 
  -4 -13   1      725.42      321.14     32.53 o 
  -3 -13   1        2.86        0.54     11.44 o 
  -2 -13   1     3895.47     3982.74     79.54 o 
  -1 -13   1      199.86      184.60     13.85 o 
   0 -13   1      591.06      604.70     20.67 o 
   1 -13   1      376.33      376.41     17.34 o 
   2 -13   1     1094.65     1108.30     34.87 o 
   3 -13   1        0.86       -9.13     11.31 o 
   4 -13   1     1642.87     1550.07     60.87 o 
   5 -13   1      640.07      588.23     39.88 o 
   6 -13   1      718.29      697.45     45.39 o 
   7 -13   1       98.38       46.18     23.09 o 
  -7 -12   1      466.57      435.53     41.98 o 
  -6 -12   1      215.29      247.15     33.58 o 
  -5 -12   1       74.83       48.38     13.91 o 
  -4 -12   1        0.08       -4.32      9.25 o 
  -3 -12   1      501.97      501.26     24.28 o 
  -2 -12   1      724.65      677.43     21.08 o 
  -1 -12   1     1517.92     1551.14     32.17 o 
   0 -12   1     1228.53     1284.41     28.56 o 
   1 -12   1     3409.27     3374.04     81.63 o 
   2 -12   1        9.54        5.00      7.56 o 
   3 -12   1      348.59      352.40     21.68 o 
   4 -12   1      210.68      215.67     26.24 o 
   5 -12   1        1.09       -0.82     11.65 o 
   6 -12   1       75.32       67.49     19.15 o 
   7 -12   1     1808.13     1774.65     70.31 o 
   8 -12   1        7.80       14.17     15.58 o 
  -8 -11   1      561.51      585.60     48.80 o 
  -7 -11   1       11.84       -4.20     20.46 o 
  -6 -11   1     2441.22     2436.19     57.28 o 
  -5 -11   1        3.15       -7.78      7.78 o 
  -4 -11   1     3115.71     3261.75     91.83 o 
  -3 -11   1      528.25      551.39     36.47 o 
  -2 -11   1      175.86      187.78     15.20 o 
  -1 -11   1      994.95      984.86     30.70 o 
   0 -11   1      289.13      318.41     18.51 o 
   1 -11   1      918.54      965.38     23.50 o 
   2 -11   1      114.42      118.62     10.09 o 
   3 -11   1     1555.39     1481.85     54.05 o 
   4 -11   1     4341.77     4100.42    203.60 o 
   5 -11   1     1318.90     1337.82     39.65 o 
   6 -11   1     1479.07     1439.35     58.77 o 
   7 -11   1       21.16       21.82     14.28 o 
   8 -11   1        1.02       -3.67     13.73 o 
   9 -11   1       30.14       31.78     15.53 o 
  -8 -10   1      739.32      752.47     49.33 o 
  -7 -10   1      558.01      537.49     26.56 o 
  -6 -10   1      223.66      248.27     15.18 o 
  -5 -10   1     1525.79     1485.55     37.66 o 
  -4 -10   1     1807.55     1864.14     43.04 o 
  -3 -10   1      441.76      463.47     20.04 o 
  -2 -10   1     5766.97     5895.94     99.36 o 
  -1 -10   1     3538.52     3407.27     63.59 o 
   0 -10   1     2188.76     2218.48     77.14 o 
   1 -10   1      667.90      671.77     77.14 o 
   2 -10   1     6467.14     6458.72     87.82 o 
   3 -10   1      149.32      137.05     11.48 o 
   4 -10   1     1095.13     1130.94     33.50 o 
   5 -10   1     3736.16     3687.88     73.63 o 
   6 -10   1     1066.25      907.58    108.62 o 
   7 -10   1      176.87      179.23     19.29 o 
   8 -10   1     1024.49     1072.99     37.63 o 
   9 -10   1      478.35      498.64     30.24 o 
  10 -10   1      188.14      232.14     26.24 o 
  -9  -9   1       55.80       43.55     22.56 o 
  -8  -9   1      962.97      995.42     52.47 o 
  -7  -9   1      667.79      617.88     28.01 o 
  -6  -9   1      913.93      853.10     38.04 o 
  -5  -9   1     3754.77     3876.48    125.41 o 
  -4  -9   1     1441.37     1422.92     34.88 o 
  -3  -9   1     1312.00     1276.71     31.90 o 
  -2  -9   1      171.15      157.03     12.60 o 
  -1  -9   1      662.01      669.56     32.01 o 
   0  -9   1      308.56      371.59     17.06 o 
   1  -9   1     5886.53     6220.54    103.12 o 
   2  -9   1      751.08      720.99     32.53 o 
   3  -9   1     3559.79     3608.84     53.22 o 
   4  -9   1       54.58       47.74     10.74 o 
   5  -9   1     4510.20     4378.39    114.92 o 
   6  -9   1      506.01      546.93     24.83 o 
   7  -9   1      342.40      362.01     27.02 o 
   8  -9   1      253.42      278.79     21.70 o 
   9  -9   1      191.20      179.97     20.03 o 
  10  -9   1       24.57       32.01     15.21 o 
 -10  -8   1     1461.10     1691.74     72.94 o 
  -9  -8   1      353.03      382.01     38.83 o 
  -8  -8   1     2751.77     2639.52     69.61 o 
  -7  -8   1       13.99       19.74      8.59 o 
  -6  -8   1      125.69      102.89     18.63 o 
  -5  -8   1       50.51       47.54     15.48 o 
  -4  -8   1     2254.91     2149.05     44.34 o 
  -3  -8   1     1013.52     1030.85     27.09 o 
  -2  -8   1     2828.56     2741.08     86.84 o 
  -1  -8   1      301.49      323.24     22.56 o 
   0  -8   1    11007.09    11997.44    183.43 o 
   1  -8   1     4501.65     4577.88    107.31 o 
   2  -8   1     2191.69     2200.43     44.89 o 
   3  -8   1       26.89       38.57     12.86 o 
   4  -8   1        1.20       -5.25      5.25 o 
   5  -8   1      912.93      872.43     27.64 o 
   6  -8   1      659.70      656.48     25.59 o 
   7  -8   1      100.85      113.86     17.05 o 
   8  -8   1     4508.95     4390.94     86.07 o 
   9  -8   1       44.36       46.39     14.28 o 
  10  -8   1      510.12      482.35     29.31 o 
  11  -8   1      137.09      127.42     20.20 o 
 -10  -7   1      190.88      167.39     28.86 o 
  -9  -7   1      818.91      862.55     25.02 o 
  -8  -7   1      285.15      279.44     15.49 o 
  -7  -7   1     4615.76     4545.02     81.44 o 
  -6  -7   1      194.25      197.65     31.48 o 
  -5  -7   1       41.83       24.26      7.97 o 
  -4  -7   1     4283.64     4397.56     75.87 o 
  -3  -7   1     1619.26     1554.98     43.03 o 
  -2  -7   1     2982.81     3042.33     54.91 o 
  -1  -7   1     2525.94     2530.61     46.51 o 
   0  -7   1       92.92      109.14      9.08 o 
   1  -7   1      431.75      446.33     38.31 o 
   2  -7   1     7803.48     7881.70    124.46 o 
   3  -7   1    20781.02    21485.15    319.98 o 
   4  -7   1      147.77      131.28      6.73 o 
   5  -7   1     2018.36     1915.86     42.84 o 
   6  -7   1     4294.58     4271.44     79.20 o 
   7  -7   1      179.48      202.91     17.44 o 
   8  -7   1      527.29      512.04     39.36 o 
   9  -7   1      700.55      726.01     47.49 o 
  10  -7   1      379.27      353.16     25.04 o 
  11  -7   1      441.45      501.55     30.60 o 
 -10  -6   1     1214.70     1228.09     30.41 o 
  -9  -6   1      202.63      205.65     14.20 o 
  -8  -6   1      109.76       90.39     10.50 o 
  -7  -6   1       14.64        8.27      7.97 o 
  -6  -6   1      562.38      588.01     24.40 o 
  -5  -6   1      223.08      205.31     29.39 o 
  -4  -6   1     2094.46     1984.52     32.88 o 
  -3  -6   1       16.13       31.39      5.33 o 
  -2  -6   1     1244.28     1209.85     34.30 o 
  -1  -6   1    12377.01    12965.85    165.69 o 
   0  -6   1     2690.42     3021.53     52.28 o 
   1  -6   1     2155.78     2296.53     42.10 o 
   2  -6   1     1532.34     1671.28     33.76 o 
   3  -6   1     2245.42     2023.66    132.23 o 
   4  -6   1      435.13      457.57     28.86 o 
   5  -6   1     5418.34     5226.67    195.99 o 
   6  -6   1      260.26      247.68     16.31 o 
   7  -6   1      705.96      734.10     26.68 o 
   8  -6   1     1441.98     1424.05     39.14 o 
   9  -6   1     2241.48     2143.45     52.65 o 
  10  -6   1      385.55      348.75     23.93 o 
  11  -6   1       17.19       34.45     15.16 o 
 -11  -5   1       38.59       45.95     18.10 o 
 -10  -5   1      497.07      481.92     19.53 o 
  -9  -5   1       13.75        8.72      7.12 o 
  -8  -5   1     1187.68     1194.41     34.99 o 
  -7  -5   1     1525.53     1510.45     36.73 o 
  -6  -5   1     7080.95     7054.78    114.46 o 
  -5  -5   1      731.53      690.50     20.22 o 
  -4  -5   1      927.03      867.45     18.31 o 
  -3  -5   1     3274.84     3541.60     49.55 o 
  -2  -5   1      255.59      312.27      9.55 o 
  -1  -5   1      467.38      475.36     32.01 o 
   0  -5   1      182.74      177.91      8.71 o 
   1  -5   1     2608.68     2722.96     46.36 o 
   2  -5   1     9259.36     8996.48    137.08 o 
   3  -5   1        3.33       -0.26      7.87 o 
   4  -5   1     8851.88     8847.21    138.55 o 
   5  -5   1     1173.19     1148.40     28.93 o 
   6  -5   1        3.47       -7.42      7.42 o 
   7  -5   1      250.93      214.36     16.14 o 
   8  -5   1       10.65       15.40     10.94 o 
   9  -5   1       26.69       28.14     11.80 o 
  10  -5   1     1133.38     1200.71     38.50 o 
  11  -5   1       23.87       22.56     15.74 o 
 -11  -4   1      636.12      706.25     29.94 o 
 -10  -4   1      218.06      213.10     19.94 o 
  -9  -4   1     1949.75     1891.29     31.75 o 
  -8  -4   1      620.11      638.73     18.46 o 
  -7  -4   1      469.80      443.05     21.36 o 
  -6  -4   1     2120.38     2072.80     62.71 o 
  -5  -4   1     3160.96     3016.90     53.80 o 
  -4  -4   1      734.69      783.83     16.92 o 
  -3  -4   1    13488.67    13797.98    167.83 o 
  -2  -4   1     1653.70     1725.29     26.97 o 
  -1  -4   1    11876.38    12034.76    198.35 o 
   0  -4   1     5228.66     5990.85    149.81 o 
   1  -4   1     6302.82     6278.51     95.90 o 
   2  -4   1     1874.09     1698.57    192.84 o 
   3  -4   1    11434.73    11724.78    122.17 o 
   4  -4   1      183.91      195.28     19.94 o 
   5  -4   1     3245.23     3292.50     59.72 o 
   6  -4   1      255.47      186.51      9.58 o 
   7  -4   1     8124.54     7907.82    175.79 o 
   8  -4   1     1915.16     1856.10     48.54 o 
   9  -4   1      969.72      988.47     37.78 o 
  10  -4   1      423.58      494.43     56.41 o 
  11  -4   1      108.30      108.33     17.23 o 
  12  -4   1      450.51      460.09     29.31 o 
 -11  -3   1     1190.88     1167.01     50.90 o 
 -10  -3   1       83.87      100.07     11.81 o 
  -9  -3   1      265.55      262.58     14.69 o 
  -8  -3   1     3147.01     3089.52     49.08 o 
  -7  -3   1       22.34       20.40      6.16 o 
  -6  -3   1     6604.15     6774.21     89.27 o 
  -5  -3   1       44.60       39.33      8.13 o 
  -4  -3   1      186.34      206.89      8.37 o 
  -3  -3   1     1473.80     1504.53     34.23 o 
  -2  -3   1    12435.63    13189.23    158.64 o 
  -1  -3   1    27794.75    28829.75    425.53 o 
   0  -3   1    14003.67    15802.60    187.60 o 
   1  -3   1      329.44      342.90     16.27 o 
   2  -3   1      672.12      643.32     20.99 o 
   3  -3   1     6008.86     5802.16     72.05 o 
   4  -3   1     3878.35     3536.27     39.83 o 
   5  -3   1      697.82      627.24     10.74 o 
   6  -3   1       35.53       49.07      4.47 o 
   7  -3   1        0.74       -1.74      4.53 o 
   8  -3   1     1334.32     1348.86     46.96 o 
   9  -3   1     2848.56     2808.86     60.23 o 
  10  -3   1     1375.27     1357.84     39.50 o 
  11  -3   1      184.96      186.91     19.65 o 
  12  -3   1      307.51      391.62     27.18 o 
 -11  -2   1      859.10      925.04     26.35 o 
 -10  -2   1      217.61      224.02     19.31 o 
  -9  -2   1     1219.86     1203.26     23.40 o 
  -8  -2   1      340.80      325.12     12.34 o 
  -7  -2   1      127.05      117.25      7.47 o 
  -6  -2   1      586.11      519.15     12.30 o 
  -5  -2   1     4165.41     4223.29     59.61 o 
  -4  -2   1     1459.63     1462.87     33.54 o 
  -3  -2   1    13398.14    13691.91    163.86 o 
  -2  -2   1    14108.26    14317.01    209.25 o 
  -1  -2   1      338.51      374.78     10.23 o 
   0  -2   1     1483.54     1628.66     19.73 o 
   1  -2   1       86.49       83.70     18.37 o 
   2  -2   1      212.81      190.05      7.20 o 
   3  -2   1     4203.49     4137.25     45.17 o 
   4  -2   1      789.82      723.94     11.31 o 
   5  -2   1     4167.27     3946.02     45.63 o 
   6  -2   1     6289.09     6021.29     67.89 o 
   7  -2   1       16.19       14.67      4.49 o 
   8  -2   1      810.10      788.32     19.52 o 
   9  -2   1        1.56       11.98     11.11 o 
  10  -2   1        2.30       64.02     18.89 o 
  11  -2   1       75.94       86.18     16.11 o 
  12  -2   1      339.82      325.60     25.20 o 
 -12  -1   1       79.33      100.53     13.83 o 
 -11  -1   1      300.59      330.30     40.62 o 
 -10  -1   1       32.60       40.22      9.84 o 
  -9  -1   1     2894.57     2910.00     66.71 o 
  -8  -1   1     1051.52     1027.78     23.19 o 
  -7  -1   1     1568.57     1512.50     34.11 o 
  -6  -1   1     2716.75     2747.31     41.27 o 
  -5  -1   1     3136.36     3231.14     45.42 o 
  -4  -1   1     1002.08     1002.79     17.46 o 
  -3  -1   1       24.52       36.03      3.42 o 
  -2  -1   1       47.71       49.62      2.82 o 
  -1  -1   1    14714.90    15000.38    138.22 o 
   1  -1   1    21789.48    21741.12    259.22 o 
   2  -1   1      647.74      614.35      8.58 o 
   3  -1   1     4672.22     4527.85     49.55 o 
   4  -1   1     6443.44     6636.48     72.04 o 
   5  -1   1      234.17      196.07      6.99 o 
   6  -1   1      162.96      153.09      7.13 o 
   7  -1   1      447.61      434.86     11.81 o 
   8  -1   1      673.86      658.15     18.20 o 
   9  -1   1     2846.48     2783.02     58.57 o 
  10  -1   1        8.00       14.57     11.65 o 
  11  -1   1     3240.03     3388.53     72.08 o 
  12  -1   1        1.44       10.77     13.17 o 
 -12   0   1      830.84      866.96     27.43 o 
 -11   0   1       74.59       71.27     15.21 o 
 -10   0   1      640.16      747.25     28.54 o 
  -9   0   1      110.40      100.52     11.06 o 
  -8   0   1       44.01       47.94     10.35 o 
  -7   0   1     1374.51     1433.31     33.57 o 
  -6   0   1     2116.35     2016.42     40.03 o 
  -5   0   1        5.55       -1.74      4.78 o 
  -4   0   1     9533.82     9164.75    113.38 o 
  -3   0   1      635.49      652.95     12.01 o 
  -2   0   1     2352.24     2265.42     29.68 o 
  -1   0   1      314.76      277.80      5.04 o 
   1   0   1     1499.51     1377.23     17.97 o 
   2   0   1     9699.38     9636.70    115.31 o 
   3   0   1     3563.69     3610.23     46.55 o 
   4   0   1     9323.42     8845.24    108.85 o 
   5   0   1     5620.68     5668.62     64.06 o 
   6   0   1     1930.96     1850.11     27.54 o 
   7   0   1      224.17      209.54      9.45 o 
   8   0   1     3216.39     3144.47     42.18 o 
   9   0   1      273.15      249.22     14.03 o 
  10   0   1      235.38      234.03     19.41 o 
  11   0   1       61.35      118.85     25.45 o 
  12   0   1      616.84      664.74     25.22 o 
 -12   1   1      422.98      463.50     28.17 o 
 -11   1   1      277.32      303.83     22.45 o 
 -10   1   1      669.67      757.20     28.54 o 
  -9   1   1      842.11      830.51     28.19 o 
  -8   1   1       24.74       14.03      6.62 o 
  -7   1   1     4187.34     4257.55     60.09 o 
  -6   1   1      712.63      722.79     32.80 o 
  -5   1   1      849.26      951.97     23.17 o 
  -4   1   1     1437.60     1365.44     32.53 o 
  -3   1   1      454.33      418.60     12.05 o 
  -2   1   1      100.89       85.06      5.19 o 
  -1   1   1     4347.45     4806.67     50.42 o 
   1   1   1     6879.13     7253.61     67.00 o 
   2   1   1    11904.81    11737.65    124.06 o 
   3   1   1       19.32       14.57      3.37 o 
   4   1   1        1.10       -1.02      2.60 o 
   5   1   1      507.94      512.93     11.20 o 
   6   1   1       60.37       72.11      7.01 o 
   7   1   1     2079.95     2080.31     30.47 o 
   8   1   1      720.69      708.56     16.70 o 
   9   1   1      678.48      652.08     20.12 o 
  10   1   1     1438.19     1597.87     38.53 o 
  11   1   1      337.17      355.48     28.07 o 
 -12   2   1        5.15        4.62     13.91 o 
 -11   2   1       18.46       38.62     14.28 o 
 -10   2   1      260.16      322.51     34.89 o 
  -9   2   1       12.66        7.45     10.37 o 
  -8   2   1        9.06        2.90     11.54 o 
  -7   2   1     2318.03     2183.15     35.08 o 
  -6   2   1      149.21      185.36      8.78 o 
  -5   2   1     5376.10     5204.25     85.69 o 
  -4   2   1     1775.11     1726.27     33.74 o 
  -3   2   1     5311.52     5320.43     83.65 o 
  -2   2   1     9544.85     9579.45     99.71 o 
  -1   2   1       17.75       40.99      7.12 o 
   0   2   1      142.49      182.73      5.94 o 
   1   2   1     1315.40     1275.09     15.61 o 
   2   2   1     3909.27     4067.05     44.74 o 
   3   2   1      660.53      614.45     10.51 o 
   4   2   1      451.06      398.58      9.07 o 
   5   2   1     3725.77     3621.32     43.70 o 
   6   2   1        3.57        1.72      4.01 o 
   7   2   1     2017.60     1940.47     33.70 o 
   8   2   1     1192.94     1173.71     22.21 o 
   9   2   1      292.14      309.41     15.83 o 
  10   2   1        0.86        9.17      8.67 o 
  11   2   1      539.73      559.87     26.43 o 
 -12   3   1       15.71       10.43     15.39 o 
 -11   3   1       15.82       20.73     13.36 o 
 -10   3   1      728.92      797.91     30.22 o 
  -9   3   1      704.20      700.90     30.43 o 
  -8   3   1      794.72      846.01     27.80 o 
  -7   3   1     1075.29     1053.96     54.05 o 
  -6   3   1        0.63       -4.34      4.34 o 
  -5   3   1     1937.53     1816.25     62.44 o 
  -4   3   1     7935.44     8225.82    128.18 o 
  -3   3   1       15.38       12.07      4.82 o 
  -2   3   1     8120.67     8086.74     85.25 o 
  -1   3   1    13518.01    14366.05    171.06 o 
   0   3   1      213.42      194.24      7.02 o 
   1   3   1       98.42      117.15      8.50 o 
   2   3   1     1190.26     1321.77     26.28 o 
   3   3   1      379.95      306.92      7.62 o 
   4   3   1     5554.59     6040.31     67.68 o 
   5   3   1      414.06      365.62     12.19 o 
   6   3   1      482.54      440.19     11.68 o 
   7   3   1       27.12       41.67      6.17 o 
   8   3   1     1689.36     1696.59     32.55 o 
   9   3   1       25.75       17.83      7.28 o 
  10   3   1     1053.08     1083.80     27.65 o 
  11   3   1      136.45      126.64     17.07 o 
 -12   4   1        5.70       16.27     14.65 o 
 -11   4   1      162.57      183.38     28.34 o 
 -10   4   1       40.41       35.18     14.09 o 
  -9   4   1     1358.63     1367.49     38.91 o 
  -8   4   1     5002.54     4996.72    105.73 o 
  -7   4   1      273.60      314.88     18.36 o 
  -6   4   1      166.85      129.79     22.30 o 
  -5   4   1     2372.46     2257.52     92.35 o 
  -4   4   1        3.54        1.76      5.37 o 
  -3   4   1     2594.74     2496.80     29.14 o 
  -2   4   1      523.82      512.64      8.88 o 
  -1   4   1     2019.87     1991.10     36.67 o 
   0   4   1        6.91        7.84      3.14 o 
   1   4   1       47.69       39.70      3.94 o 
   2   4   1      764.68      861.43     13.68 o 
   3   4   1     7252.56     7073.32     77.92 o 
   4   4   1      357.93      429.27     10.16 o 
   5   4   1     1493.07     1491.15     26.84 o 
   6   4   1     1146.23     1082.14     19.54 o 
   7   4   1       12.43       17.40      5.80 o 
   8   4   1       23.71       10.87      6.17 o 
   9   4   1       27.23       29.34      7.57 o 
  10   4   1        7.70       19.86     11.80 o 
  11   4   1      386.04      379.91     36.73 o 
 -11   5   1     1713.67     1814.83     50.60 o 
 -10   5   1       40.46       79.92     15.39 o 
  -9   5   1      106.52      108.26     15.39 o 
  -8   5   1       49.63       39.09     11.50 o 
  -7   5   1       46.70       37.78     10.39 o 
  -6   5   1      371.48      321.78     17.62 o 
  -5   5   1     1697.31     1630.53     37.28 o 
  -4   5   1     1233.85     1175.01     28.74 o 
  -3   5   1     5302.33     5285.71     58.64 o 
  -2   5   1     1550.10     1607.57     26.52 o 
  -1   5   1      939.27      823.98     15.53 o 
   0   5   1     3540.47     3793.52     44.33 o 
   1   5   1        2.50        5.02      3.30 o 
   2   5   1      191.00      230.79      9.59 o 
   3   5   1      162.35      165.74      7.31 o 
   4   5   1      266.02      238.91     10.30 o 
   5   5   1     1410.03     1300.50     21.57 o 
   6   5   1     1294.46     1294.70     22.46 o 
   7   5   1       67.56       68.63      7.21 o 
   8   5   1      235.85      237.31     11.97 o 
   9   5   1     1320.20     1374.80     57.72 o 
  10   5   1       18.83       29.51     12.84 o 
 -11   6   1       14.43       20.95     15.39 o 
 -10   6   1      129.61      112.05     16.88 o 
  -9   6   1      280.92      280.58     21.14 o 
  -8   6   1      888.49      908.74     31.16 o 
  -7   6   1       51.14       52.20     12.05 o 
  -6   6   1     5509.56     5469.25     96.46 o 
  -5   6   1      549.86      567.34     21.52 o 
  -4   6   1      832.19      795.07     24.66 o 
  -3   6   1     3985.69     4085.06     55.14 o 
  -2   6   1     1215.69     1136.74     19.55 o 
  -1   6   1        8.63       10.56      4.44 o 
   0   6   1     1455.71     1547.02     22.48 o 
   1   6   1     2193.88     2307.09     35.42 o 
   2   6   1     8151.19     8030.27    125.95 o 
   3   6   1       92.29       80.79      7.35 o 
   4   6   1     1108.12     1099.20     19.42 o 
   5   6   1      476.85      448.97     12.72 o 
   6   6   1      236.23      217.84     14.56 o 
   7   6   1       38.22       24.81      9.16 o 
   8   6   1       89.63       68.99      9.77 o 
   9   6   1      258.05      244.00     29.91 o 
  10   6   1      390.31      370.46     37.78 o 
 -11   7   1       61.48       47.85     17.25 o 
 -10   7   1      258.05      255.02     33.58 o 
  -9   7   1     1581.32     1556.75     44.68 o 
  -8   7   1      112.99      115.98     15.57 o 
  -7   7   1       94.50       86.36     27.29 o 
  -6   7   1      170.74      172.95     29.39 o 
  -5   7   1     1238.79     1246.08     34.28 o 
  -4   7   1     2650.74     2551.99     38.67 o 
  -3   7   1     1873.79     1679.97     33.54 o 
  -2   7   1      970.61     1030.89     19.55 o 
  -1   7   1     4423.60     4521.60     61.67 o 
   0   7   1       64.29       91.81     14.23 o 
   1   7   1      650.42      671.00     31.88 o 
   2   7   1      931.13      861.98     23.23 o 
   3   7   1     3326.91     3283.79     42.45 o 
   4   7   1       35.39       30.76      6.44 o 
   5   7   1      458.40      410.35     12.97 o 
   6   7   1       79.80       80.85      8.00 o 
   7   7   1     3226.27     3196.98     45.23 o 
   8   7   1      173.23      156.60     17.76 o 
   9   7   1       38.74       37.78     22.04 o 
  10   7   1      467.52      480.66     43.03 o 
 -10   8   1      199.07      202.41     42.24 o 
  -9   8   1      191.21      213.61     20.96 o 
  -8   8   1       80.35       90.39     16.14 o 
  -7   8   1     4958.66     5076.59     95.87 o 
  -6   8   1     1790.00     1673.43     43.41 o 
  -5   8   1      310.44      255.05     18.36 o 
  -4   8   1       89.47       59.14     11.31 o 
  -3   8   1       20.90       16.79      8.16 o 
  -2   8   1       19.82       15.34      5.40 o 
  -1   8   1     1009.80      967.39     20.33 o 
   0   8   1     5730.15     6123.01     71.29 o 
   1   8   1      881.91      856.24     17.36 o 
   2   8   1      537.69      550.57     16.02 o 
   3   8   1     1610.78     1611.54     33.87 o 
   4   8   1     2025.54     2013.63     31.08 o 
   5   8   1       44.00       39.26      7.09 o 
   6   8   1      898.76      837.50     30.98 o 
   7   8   1       26.96       27.86     12.39 o 
   8   8   1      154.21      129.61     27.29 o 
   9   8   1      320.19      285.98     34.63 o 
 -10   9   1      650.48      736.35     52.74 o 
  -9   9   1      116.73      143.18     19.28 o 
  -8   9   1        0.12       -4.04     14.43 o 
  -7   9   1      435.03      456.01     26.72 o 
  -6   9   1      470.35      458.30     24.66 o 
  -5   9   1        2.32       -8.71      9.46 o 
  -4   9   1     2823.97     2699.76     80.81 o 
  -3   9   1     1161.40     1108.62     27.61 o 
  -2   9   1     2115.29     2065.09     34.19 o 
  -1   9   1       92.99       96.27      7.39 o 
   0   9   1       58.15       56.38      6.64 o 
   1   9   1      234.23      208.80     10.32 o 
   2   9   1      182.08      173.83     11.49 o 
   3   9   1       66.27       57.94     10.08 o 
   4   9   1      955.56      961.54     28.75 o 
   5   9   1     1607.18     1601.20     28.27 o 
   6   9   1     1100.32     1075.53     36.34 o 
   7   9   1       10.59        2.27     13.38 o 
   8   9   1      100.50      121.74     27.29 o 
  -9  10   1      902.90      854.13     46.44 o 
  -8  10   1        0.41        0.41     13.17 o 
  -7  10   1      345.14      315.34     24.12 o 
  -6  10   1      407.69      351.92     24.28 o 
  -5  10   1     1243.27     1252.77     39.88 o 
  -4  10   1       10.53       27.29     15.74 o 
  -3  10   1     1955.53     1970.38     65.59 o 
  -2  10   1       62.55       58.19     10.46 o 
  -1  10   1     2354.43     2399.27     35.10 o 
   0  10   1       32.13       24.07      6.58 o 
   1  10   1     2433.12     2436.05     36.31 o 
   2  10   1      271.78      250.75     12.10 o 
   3  10   1       33.44       33.29      9.35 o 
   4  10   1        1.44       -1.48      6.98 o 
   5  10   1      365.50      333.89     22.62 o 
   6  10   1       84.23       94.10     15.90 o 
   7  10   1      432.93      423.46     40.40 o 
   8  10   1      135.61      124.89     27.81 o 
  -9  11   1       19.50       28.61     17.25 o 
  -8  11   1       16.45       20.31     15.39 o 
  -7  11   1      605.25      577.29     33.06 o 
  -6  11   1     2362.49     2398.13     58.96 o 
  -5  11   1      286.85      270.24     30.43 o 
  -4  11   1      647.05      626.53     37.78 o 
  -3  11   1     1750.67     1643.47     60.34 o 
  -2  11   1      524.75      476.59     21.49 o 
  -1  11   1      649.15      629.72     22.89 o 
   0  11   1      340.28      348.56     13.87 o 
   1  11   1      374.26      356.97     19.62 o 
   2  11   1      148.77      148.33     10.75 o 
   3  11   1      442.82      426.62     16.59 o 
   4  11   1     2980.59     2610.87    224.32 o 
   6  11   1      184.17      183.13     30.43 o 
   7  11   1      111.40      109.14     27.81 o 
  -8  12   1      271.06      263.52     25.57 o 
  -7  12   1      174.96      187.10     22.45 o 
  -6  12   1      180.66      151.12     28.34 o 
  -5  12   1        0.08      -16.27     16.27 o 
  -4  12   1      137.56      188.38     26.76 o 
  -3  12   1       18.15        9.45     16.79 o 
  -2  12   1      513.56      531.97     46.70 o 
  -1  12   1      342.42      364.12     21.51 o 
   0  12   1      729.35      760.11     22.51 o 
   1  12   1      588.35      585.43     24.94 o 
   2  12   1      502.88      534.63     26.70 o 
   3  12   1       47.94       71.92     14.94 o 
   5  12   1       51.47       48.28     23.09 o 
   6  12   1        1.74        9.97     21.51 o 
  -7  13   1      289.96      309.59     37.78 o 
  -6  13   1       44.07       27.29     22.56 o 
  -5  13   1      940.62      905.17     49.33 o 
  -4  13   1      264.35      257.12     30.96 o 
  -3  13   1      760.88      755.56     44.08 o 
  -2  13   1       20.32       27.43     12.92 o 
  -1  13   1       68.88      108.61     15.74 o 
   0  13   1      420.63      410.92     19.06 o 
   1  13   1     1418.98     1448.56     37.53 o 
   2  13   1       82.67       74.59     15.57 o 
   3  13   1     1432.00     1442.50     61.92 o 
   4  13   1      452.98      433.96     39.88 o 
   5  13   1      563.85      484.85     44.60 o 
  -5  14   1        7.23       -5.77     19.94 o 
  -4  14   1        6.54       10.57     13.34 o 
  -3  14   1      246.60      231.17     20.78 o 
  -2  14   1     2074.22     2063.83     95.76 o 
  -1  14   1       94.36       97.24     18.63 o 
   0  14   1      113.86      144.64     13.93 o 
   1  14   1        3.69       14.69     19.42 o 
   2  14   1      459.34      425.04     37.78 o 
   3  14   1      579.69      624.96     44.60 o 
  -2  15   1        4.05      -12.07     12.99 o 
  -1  15   1       17.10       24.10     16.27 o 
   1 -16   2      299.15      290.70     33.58 o 
   2 -16   2        0.57        8.92     20.46 o 
  -3 -15   2       13.02        4.59     12.60 o 
  -2 -15   2        3.13       -2.67     12.33 o 
  -1 -15   2     1260.58     1292.76     40.62 o 
   0 -15   2       51.22       68.77     14.84 o 
   1 -15   2      926.53      950.29     48.80 o 
   2 -15   2      199.05      187.84     19.11 o 
   3 -15   2      337.83      349.00     24.20 o 
   4 -15   2      157.82      186.16     20.22 o 
   5 -15   2       99.83       83.15     17.60 o 
  -5 -14   2      343.84      356.29     39.36 o 
  -4 -14   2     1160.91     1240.14     40.63 o 
  -3 -14   2      879.76      878.52     34.11 o 
  -2 -14   2      193.24      195.83     18.88 o 
  -1 -14   2     1412.66     1445.35     56.67 o 
   0 -14   2       17.71        7.29     11.31 o 
   1 -14   2       15.04       24.12     11.68 o 
   2 -14   2      596.63      613.22     27.60 o 
   3 -14   2      189.55      197.32     19.11 o 
   4 -14   2      677.40      680.64     29.50 o 
   5 -14   2      907.65      920.00     34.32 o 
   6 -14   2        6.24       -0.74     14.25 o 
  -6 -13   2      446.60      416.11     40.93 o 
  -5 -13   2      117.56      114.18     16.73 o 
  -4 -13   2      283.02      264.99     28.34 o 
  -3 -13   2        4.01      -13.64     13.64 o 
  -2 -13   2     1302.73     1445.12     56.15 o 
  -1 -13   2      866.14      877.88     42.50 o 
   0 -13   2       37.05       35.18     11.65 o 
   1 -13   2       14.77       25.24     11.31 o 
   2 -13   2     3396.49     3306.01     67.28 o 
   3 -13   2      141.33      136.38     16.11 o 
   4 -13   2       97.53       82.56     14.94 o 
   5 -13   2      422.29      429.12     26.65 o 
   6 -13   2       10.70        1.94     16.00 o 
   7 -13   2       15.50       22.25     15.48 o 
   8 -13   2      462.80      451.27     43.03 o 
  -7 -12   2      106.55      121.21     27.29 o 
  -6 -12   2      136.23      154.45     14.58 o 
  -5 -12   2     1697.51     1848.74     46.19 o 
  -4 -12   2       95.36       79.76     18.37 o 
  -3 -12   2     2141.16     2103.66     69.26 o 
  -2 -12   2      163.87      166.87     22.56 o 
  -1 -12   2     1022.47     1103.09     33.85 o 
   0 -12   2      540.13      559.45     23.23 o 
   1 -12   2       72.79       71.56     13.91 o 
   2 -12   2       16.12       16.14     10.37 o 
   3 -12   2     3291.59     3279.22     80.55 o 
   4 -12   2      345.83      346.61     31.48 o 
   5 -12   2      929.08      849.54     31.35 o 
   6 -12   2      116.75       99.06     16.68 o 
   7 -12   2      533.31      516.80     74.77 o 
   8 -12   2      261.45      255.36     40.40 o 
  -8 -11   2      507.42      489.58     44.60 o 
  -7 -11   2      709.26      764.30     25.09 o 
  -6 -11   2      350.39      357.43     22.25 o 
  -5 -11   2       32.87       21.26     15.74 o 
  -4 -11   2      193.52      194.38     16.33 o 
  -3 -11   2      112.13      135.91     19.42 o 
  -2 -11   2     1178.44     1177.82     31.38 o 
  -1 -11   2      784.41      785.64     25.47 o 
   0 -11   2     4668.41     4934.58     94.71 o 
   1 -11   2      814.41      827.95     26.65 o 
   2 -11   2     1296.91     1386.52     35.97 o 
   3 -11   2       75.09       63.22     12.43 o 
   4 -11   2      723.15      661.47     26.85 o 
   5 -11   2       87.07       72.82     13.54 o 
   6 -11   2     1036.57     1032.84     35.20 o 
   7 -11   2      123.95       70.18     54.05 o 
   8 -11   2      724.84      611.09     30.57 o 
   9 -11   2      402.99      509.68     31.16 o 
  -8 -10   2      254.95      253.43     18.93 o 
  -7 -10   2       35.56       17.20     11.58 o 
  -6 -10   2     1694.41     1588.98     46.18 o 
  -5 -10   2      381.51      396.05     35.94 o 
  -4 -10   2     2138.34     2168.68     47.86 o 
  -3 -10   2     4024.12     4020.79     59.28 o 
  -2 -10   2      426.06      430.16     18.37 o 
  -1 -10   2        6.86        7.03      9.45 o 
   0 -10   2      188.98      174.04     13.34 o 
   1 -10   2      122.32      105.01     11.68 o 
   2 -10   2     1330.80     1297.60     27.55 o 
   3 -10   2      646.75      572.09     22.25 o 
   4 -10   2       33.32       26.23     10.20 o 
   5 -10   2      783.67      783.14     28.38 o 
   6 -10   2     2307.39     2306.21     75.04 o 
   7 -10   2      544.85      544.19     26.16 o 
   8 -10   2      363.07      353.15     24.86 o 
   9 -10   2       95.81      105.22     18.17 o 
  10 -10   2        4.59      -13.91     13.91 o 
  -9  -9   2      900.18      924.11     34.51 o 
  -8  -9   2       22.37       26.15     14.95 o 
  -7  -9   2      413.21      381.82     40.14 o 
  -6  -9   2      128.12      106.23     12.99 o 
  -5  -9   2       59.51       51.00     10.94 o 
  -4  -9   2        9.23       10.94      8.34 o 
  -3  -9   2     2196.53     2209.57     46.56 o 
  -2  -9   2      384.20      374.74     19.94 o 
  -1  -9   2     5526.20     5642.65     93.73 o 
   0  -9   2      174.23      233.73     17.32 o 
   1  -9   2     3897.71     4132.81     72.85 o 
   2  -9   2     1816.95     1827.20     32.60 o 
   3  -9   2     1565.80     1567.86     36.88 o 
   4  -9   2      787.40      858.58     27.08 o 
   5  -9   2     4160.04     4078.49     76.80 o 
   6  -9   2      280.64      245.39     33.58 o 
   7  -9   2      787.37      795.20     55.62 o 
   8  -9   2       67.76       67.80     14.57 o 
   9  -9   2      391.35      409.83     26.34 o 
  10  -9   2        6.18      -11.42     13.91 o 
 -10  -8   2       81.41       62.97     24.66 o 
  -9  -8   2      145.39      147.04     13.96 o 
  -8  -8   2        8.19       10.38     10.00 o 
  -7  -8   2        2.83        8.87      9.19 o 
  -6  -8   2      341.66      339.89     18.34 o 
  -5  -8   2      461.53      424.08     18.91 o 
  -4  -8   2     3249.71     3318.84     61.95 o 
  -3  -8   2      334.58      313.12     15.77 o 
  -2  -8   2     1277.68     1257.24     23.73 o 
  -1  -8   2     1127.89     1092.05     62.71 o 
   0  -8   2       56.01       59.48      7.97 o 
   1  -8   2     1773.94     1979.31     66.17 o 
   2  -8   2     8433.01     8715.31    137.07 o 
   3  -8   2       69.11       91.37     10.49 o 
   4  -8   2     8789.41     8837.95    142.07 o 
   6  -8   2        6.35       -1.95      9.08 o 
   7  -8   2      466.54      493.01     23.19 o 
   8  -8   2      316.26      275.43     48.01 o 
   9  -8   2       96.61       90.68     15.77 o 
  10  -8   2      478.77      436.66     28.38 o 
  11  -8   2      448.49      462.62     43.55 o 
 -10  -7   2      359.53      376.54     19.95 o 
  -9  -7   2      181.37      204.11     14.84 o 
  -8  -7   2       51.36       57.01     11.28 o 
  -7  -7   2      888.70      857.27     27.08 o 
  -6  -7   2      286.87      229.61     23.61 o 
  -5  -7   2      932.01      888.59     25.41 o 
  -4  -7   2     2976.92     2931.82     55.88 o 
  -3  -7   2      868.29      894.59     24.66 o 
  -2  -7   2      134.62       99.21      9.46 o 
  -1  -7   2     2579.10     2723.92     70.01 o 
   0  -7   2     1052.31      978.79     53.79 o 
   1  -7   2     5189.32     5272.78     70.25 o 
   2  -7   2     1512.08     1628.85     33.94 o 
   3  -7   2      665.09      641.65     20.04 o 
   4  -7   2      215.39      188.68     21.25 o 
   5  -7   2      189.11      179.91     34.89 o 
   6  -7   2      256.57      224.30     24.92 o 
   7  -7   2     3340.89     3318.87     69.00 o 
   8  -7   2      445.14      385.83     25.19 o 
   9  -7   2      638.52      631.50     28.01 o 
  10  -7   2      943.59      962.94     35.77 o 
  11  -7   2       84.75      109.64     19.68 o 
 -11  -6   2       49.33       48.55     12.26 o 
 -10  -6   2       26.63       36.72     10.67 o 
  -9  -6   2      264.16      284.02     19.48 o 
  -8  -6   2      118.32      110.15     12.92 o 
  -7  -6   2      300.73      295.48     14.98 o 
  -6  -6   2        2.56        7.95      7.23 o 
  -5  -6   2     2144.72     2167.89     43.78 o 
  -4  -6   2        2.73        4.20      5.57 o 
  -3  -6   2       13.19       29.96      7.35 o 
  -2  -6   2       86.07       55.94      7.23 o 
  -1  -6   2      403.10      516.67     16.14 o 
   0  -6   2       14.07       20.17      7.61 o 
   1  -6   2     6573.58     6527.10     83.58 o 
   2  -6   2      737.70      768.16     19.85 o 
   3  -6   2     5991.01     5981.59    126.20 o 
   4  -6   2     1148.99     1095.34     21.35 o 
   5  -6   2     2829.27     2774.59     53.98 o 
   6  -6   2        6.60        7.08      8.16 o 
   7  -6   2      263.33      272.84     18.17 o 
   8  -6   2     2193.04     2158.34     84.48 o 
   9  -6   2     1246.94     1205.67     37.80 o 
  10  -6   2        0.68        1.94     12.33 o 
  11  -6   2      168.99      157.55     20.16 o 
 -11  -5   2        3.63        9.08     12.76 o 
 -10  -5   2       25.55       23.85      9.70 o 
  -9  -5   2        0.68       11.81     10.76 o 
  -8  -5   2      330.70      336.14     24.44 o 
  -7  -5   2       67.72       63.61      7.87 o 
  -6  -5   2       29.65       21.11      8.66 o 
  -5  -5   2     1242.29     1280.31     29.87 o 
  -4  -5   2       27.34       44.59     22.30 o 
  -3  -5   2       15.28       33.63      6.82 o 
  -2  -5   2     8371.88     8190.54    126.15 o 
  -1  -5   2      519.65      590.61     42.86 o 
   0  -5   2     8191.38     9119.90    157.81 o 
   1  -5   2     2599.61     2690.21     45.07 o 
   2  -5   2      227.06      177.87      9.46 o 
   3  -5   2     1649.46     1399.94    147.98 o 
   4  -5   2     3486.56     3523.96     47.58 o 
   5  -5   2      906.40      867.32     21.01 o 
   6  -5   2     6589.64     6550.09     84.97 o 
   7  -5   2        5.35       -7.92      7.92 o 
   8  -5   2     3406.02     3373.41     67.68 o 
   9  -5   2       27.25       10.76     11.87 o 
  10  -5   2       18.92       20.53     16.79 o 
  11  -5   2       43.26       24.94     13.91 o 
 -11  -4   2       51.72       59.54     14.65 o 
 -10  -4   2      192.38      204.52     14.69 o 
  -9  -4   2      659.64      646.51     20.18 o 
  -8  -4   2      586.98      573.35     17.74 o 
  -7  -4   2      647.46      672.21     17.84 o 
  -6  -4   2     2079.12     2045.97     33.59 o 
  -5  -4   2     3788.56     3740.63     65.11 o 
  -4  -4   2        6.57        6.13      4.63 o 
  -3  -4   2      512.67      547.56     15.58 o 
  -2  -4   2        0.89        3.04      3.66 o 
  -1  -4   2     1871.57     1907.86     34.32 o 
   0  -4   2     2973.40     3247.63     37.87 o 
   1  -4   2    11763.43    11904.70    175.10 o 
   2  -4   2      536.70      631.71     15.39 o 
   3  -4   2     4748.92     4659.32     78.71 o 
   4  -4   2     3055.39     3061.56     41.85 o 
   5  -4   2     3148.10     3058.60     42.96 o 
   6  -4   2     1355.09     1286.46     24.92 o 
   7  -4   2     1596.10     1549.20     38.00 o 
   8  -4   2      667.87      646.47     24.85 o 
   9  -4   2      255.39      287.56     20.03 o 
  10  -4   2       31.59       60.61     13.91 o 
  11  -4   2      857.08      846.34     33.54 o 
  12  -4   2        2.96      -14.09     14.09 o 
 -11  -3   2      307.77      402.47     34.63 o 
 -10  -3   2      247.02      259.57     13.42 o 
  -9  -3   2       69.80       61.08      9.07 o 
  -8  -3   2       21.37        3.88      5.98 o 
  -7  -3   2       27.19       21.45      5.50 o 
  -6  -3   2      266.38      287.63      9.55 o 
  -5  -3   2     2642.09     2647.62     33.24 o 
  -4  -3   2     1274.67     1291.51     18.11 o 
  -3  -3   2     9174.14     9101.96    137.83 o 
  -2  -3   2     6287.76     6436.19     98.50 o 
  -1  -3   2    28548.70    28762.49    331.13 o 
   0  -3   2      725.94      813.23     10.90 o 
   1  -3   2    13971.99    14244.95    207.20 o 
   2  -3   2     2036.48     2130.07     34.62 o 
   3  -3   2       60.25       57.22      4.71 o 
   4  -3   2     4454.00     4657.12     51.95 o 
   5  -3   2     9954.99     9646.04    103.47 o 
   6  -3   2     3784.12     3802.06     45.36 o 
   7  -3   2      107.68      112.28      6.58 o 
   8  -3   2      626.27      592.20     23.93 o 
   9  -3   2      349.02      332.50     32.80 o 
  10  -3   2       68.60      116.49     23.09 o 
  11  -3   2      305.38      333.14     24.28 o 
  12  -3   2      245.20      262.82     35.94 o 
 -12  -2   2      468.44      512.67     41.45 o 
 -11  -2   2       44.43       43.19     11.42 o 
 -10  -2   2     1632.31     1684.39     33.78 o 
  -9  -2   2      623.38      620.67     19.56 o 
  -8  -2   2     1611.13     1672.53     27.38 o 
  -7  -2   2      358.23      345.09     11.25 o 
  -6  -2   2      825.16      812.55     22.80 o 
  -5  -2   2     2163.46     2187.69     28.68 o 
  -4  -2   2       14.09       17.58      5.38 o 
  -3  -2   2     7189.58     7550.26     80.25 o 
  -2  -2   2       77.30       82.79      3.12 o 
  -1  -2   2     2179.92     2111.86     34.50 o 
   0  -2   2    10468.06    11401.63    134.98 o 
   1  -2   2     2227.69     2215.21     35.24 o 
   2  -2   2    15377.19    15071.56    179.44 o 
   3  -2   2     1973.99     1945.15     23.52 o 
   4  -2   2      499.87      517.76      9.76 o 
   5  -2   2      485.78      455.59     10.02 o 
   6  -2   2      103.71      105.74      6.97 o 
   7  -2   2     1393.10     1290.07     20.96 o 
   8  -2   2     4131.00     4082.77     51.21 o 
   9  -2   2      771.03      754.05     40.40 o 
  10  -2   2     1579.89     1521.67     56.67 o 
  11  -2   2       72.86       77.13     15.77 o 
  12  -2   2      169.59      164.77     20.04 o 
 -12  -1   2      119.05      120.27     17.62 o 
 -11  -1   2      103.46      116.10     13.31 o 
 -10  -1   2      150.21      176.12     13.61 o 
  -9  -1   2        0.50       -9.25      9.25 o 
  -8  -1   2     1434.81     1441.18     43.29 o 
  -7  -1   2      905.46      920.89     20.67 o 
  -6  -1   2     1242.28     1227.18     22.97 o 
  -5  -1   2     2024.12     1947.71     30.27 o 
  -4  -1   2      447.85      382.04      9.75 o 
  -3  -1   2      257.53      202.62      8.92 o 
  -2  -1   2      172.17      145.48      4.54 o 
  -1  -1   2     4305.13     4639.25     68.79 o 
   0  -1   2        7.77        8.25      1.86 o 
   1  -1   2      124.30      135.99      3.94 o 
   2  -1   2       90.24       73.85      3.61 o 
   3  -1   2      466.67      393.35      8.64 o 
   4  -1   2     3298.52     3090.39     41.79 o 
   5  -1   2     8213.93     7743.73     84.97 o 
   6  -1   2      946.19      979.15     18.33 o 
   7  -1   2     5098.17     5073.90     60.54 o 
   8  -1   2       51.57       47.90      6.76 o 
   9  -1   2       16.18       15.35      6.59 o 
  10  -1   2      626.81      734.89     29.25 o 
  11  -1   2      687.59      767.66     39.62 o 
  12  -1   2       90.04       81.13     16.85 o 
 -12   0   2      169.04      175.74     16.34 o 
 -11   0   2      797.00      794.67     30.16 o 
 -10   0   2     2845.79     2910.69     61.37 o 
  -9   0   2      437.54      484.16     21.88 o 
  -8   0   2       57.64       54.23     10.39 o 
  -7   0   2     1356.89     1374.75     32.27 o 
  -6   0   2      185.71      195.36     12.07 o 
  -5   0   2      571.78      658.47     14.92 o 
  -4   0   2      172.35      191.01      9.15 o 
  -3   0   2        6.95       10.75      2.82 o 
  -2   0   2      622.48      675.48     17.23 o 
  -1   0   2    10085.04    10449.14    152.30 o 
   0   0   2     4750.51     5264.53     62.90 o 
   1   0   2     4388.50     4435.46     67.34 o 
   2   0   2      375.03      374.39     22.04 o 
   3   0   2      253.59      229.71      8.13 o 
   4   0   2     2450.29     2434.17     34.94 o 
   5   0   2     4320.73     4326.87     58.37 o 
   6   0   2     1436.86     1348.75     24.42 o 
   7   0   2      972.41      895.55     17.75 o 
   8   0   2      253.75      258.35     11.21 o 
   9   0   2     1162.45     1194.92     23.20 o 
  10   0   2     2055.36     2057.01     85.27 o 
  11   0   2       78.45       78.63     23.88 o 
  12   0   2      260.43      215.67     30.96 o 
 -12   1   2        7.01       -7.16     13.14 o 
 -11   1   2        8.71       51.95     19.42 o 
 -10   1   2      678.03      695.35     39.36 o 
  -9   1   2     1204.60     1150.79     59.30 o 
  -8   1   2     4156.10     4152.62    147.19 o 
  -7   1   2     1089.98     1068.08     28.19 o 
  -6   1   2     1494.46     1460.74     32.63 o 
  -5   1   2     3677.28     4011.91     81.86 o 
  -4   1   2    11635.73    11673.63    175.47 o 
  -3   1   2     1721.36     1607.08     29.87 o 
  -2   1   2     1314.52     1445.05     26.51 o 
  -1   1   2     7431.48     8049.20    118.17 o 
   0   1   2      293.62      178.41      8.40 o 
   1   1   2     9787.13    10328.16    106.76 o 
   2   1   2     1480.36     1282.25     15.79 o 
   3   1   2      114.36      101.29      5.69 o 
   4   1   2     1454.47     1227.43     37.78 o 
   5   1   2      826.50      925.01     23.00 o 
   6   1   2     9016.66     8690.97    142.65 o 
   7   1   2     2184.95     2189.58     36.66 o 
   8   1   2      612.19      555.72     17.45 o 
   9   1   2        1.91        0.15      6.33 o 
  10   1   2       22.82       61.56      8.61 o 
  11   1   2      116.80      118.59     24.14 o 
 -12   2   2       93.83      109.17     17.99 o 
 -11   2   2     2575.66     2774.33     63.40 o 
 -10   2   2      172.23      164.25     17.07 o 
  -9   2   2      350.44      362.58     21.52 o 
  -8   2   2        3.97       -8.53      8.53 o 
  -7   2   2      503.53      528.41     20.22 o 
  -6   2   2       11.12        3.54      7.02 o 
  -5   2   2       62.27       66.63      8.34 o 
  -4   2   2     2812.85     2778.13     49.59 o 
  -3   2   2     7803.66     7591.48     93.50 o 
  -2   2   2     1216.80     1179.84     23.19 o 
  -1   2   2      263.43      231.22      8.58 o 
   0   2   2     2164.55     2447.12     40.07 o 
   1   2   2     1781.24     1703.20     23.82 o 
   2   2   2      216.70      211.48      4.97 o 
   3   2   2     6031.75     6088.68     71.88 o 
   4   2   2      226.90      242.92      7.18 o 
   5   2   2     1827.30     1595.54     22.77 o 
   6   2   2     2979.12     2906.40     43.91 o 
   7   2   2     4490.49     4544.44     64.74 o 
   8   2   2      577.26      537.56     17.09 o 
   9   2   2     3216.56     3188.19     45.16 o 
  10   2   2      431.94      431.30     16.29 o 
  11   2   2      136.21      120.16     24.14 o 
 -12   3   2      395.43      417.31     27.80 o 
 -11   3   2      173.31      180.84     19.57 o 
 -10   3   2     1741.49     1764.46     46.51 o 
  -9   3   2      196.10      199.58     17.76 o 
  -8   3   2      293.03      325.81     21.78 o 
  -7   3   2      225.49      226.48     25.97 o 
  -6   3   2     2920.35     2682.87     52.49 o 
  -5   3   2     1254.46     1188.01     30.79 o 
  -4   3   2      682.46      831.61     14.85 o 
  -3   3   2      366.93      286.60     10.49 o 
  -2   3   2     4373.32     4766.77     67.31 o 
  -1   3   2      129.67      144.26      5.93 o 
   0   3   2      318.09      351.20     10.57 o 
   1   3   2      304.29      289.43      8.95 o 
   2   3   2     5334.40     5319.57     58.34 o 
   3   3   2     2640.78     2331.29     33.70 o 
   4   3   2     7498.08     7451.72     81.94 o 
   5   3   2      664.19      593.22     12.35 o 
   6   3   2      704.72      663.59     14.16 o 
   7   3   2       39.34       33.88      5.78 o 
   8   3   2       71.43       44.66      8.59 o 
   9   3   2      203.24      219.67     12.27 o 
  10   3   2     1380.75     1361.89     32.41 o 
  11   3   2      505.20      537.32     29.12 o 
 -11   4   2       18.20       49.24     16.79 o 
 -10   4   2      724.63      755.09     30.57 o 
  -9   4   2     1134.01     1152.51     36.18 o 
  -8   4   2      327.15      300.17     19.67 o 
  -7   4   2       19.38       30.43      9.65 o 
  -6   4   2      599.54      587.44     21.88 o 
  -5   4   2     1236.94     1180.32     29.83 o 
  -4   4   2    18571.00    19546.47    235.13 o 
  -3   4   2     1386.47     1214.95     16.82 o 
  -2   4   2      283.75      265.53      6.93 o 
  -1   4   2      897.95      942.12     16.59 o 
   0   4   2     4793.64     4993.61    176.84 o 
   1   4   2      584.20      579.16     12.33 o 
   2   4   2        1.95        8.70      4.24 o 
   3   4   2     3466.95     3698.89     43.66 o 
   4   4   2        4.82        4.58      3.64 o 
   5   4   2      690.54      724.67     14.48 o 
   6   4   2     3378.04     3245.11     42.23 o 
   7   4   2     3986.74     3816.10     49.30 o 
   8   4   2      667.53      665.85     19.96 o 
   9   4   2      525.65      485.17     33.32 o 
  10   4   2      429.88      416.92     20.67 o 
  11   4   2       19.50       26.71     22.04 o 
 -11   5   2       16.54       19.49     15.20 o 
 -10   5   2       11.05       54.12     14.62 o 
  -9   5   2      977.61      973.71     33.21 o 
  -8   5   2      282.58      303.97     20.78 o 
  -7   5   2     4633.41     4698.29     86.61 o 
  -6   5   2      775.88      809.43     27.55 o 
  -5   5   2      246.59      213.24     22.56 o 
  -4   5   2     1523.93     1582.60     25.40 o 
  -3   5   2      307.04      285.77      8.71 o 
  -2   5   2       13.60       36.93      5.98 o 
  -1   5   2     2670.94     2788.65     39.71 o 
   0   5   2      274.29      275.16     10.74 o 
   1   5   2     3036.40     2927.83     41.85 o 
   2   5   2       66.04       39.38      5.08 o 
   3   5   2     3459.48     3217.77     39.69 o 
   4   5   2      850.13      857.17     27.42 o 
   5   5   2     6571.15     6580.21     76.09 o 
   6   5   2       65.18       62.99      6.47 o 
   7   5   2        2.85        1.60      5.42 o 
   8   5   2      213.12      242.62     25.71 o 
   9   5   2     1415.31     1510.00     43.76 o 
  10   5   2       47.38       56.08     14.11 o 
 -11   6   2        2.67        0.13     13.71 o 
 -10   6   2     1351.60     1357.45     74.77 o 
  -9   6   2      382.90      362.07     24.12 o 
  -8   6   2      100.69      115.41     15.77 o 
  -7   6   2      167.32      145.52     15.74 o 
  -6   6   2     2654.78     2812.14     64.02 o 
  -5   6   2      216.49      189.90     15.20 o 
  -4   6   2     2863.91     2864.36     35.12 o 
  -3   6   2       23.85       35.28      5.53 o 
  -2   6   2     4374.31     4239.31     57.11 o 
  -1   6   2     2400.33     2496.83     37.39 o 
   0   6   2     1386.17     1502.70     31.51 o 
   1   6   2      970.76      948.93     27.51 o 
   2   6   2        1.37        0.97      2.91 o 
   3   6   2      381.85      410.04     10.78 o 
   4   6   2      752.25      682.14     14.66 o 
   5   6   2      194.41      181.06      9.05 o 
   6   6   2     5331.39     5355.36     65.51 o 
   7   6   2     1804.31     1764.51     45.57 o 
   8   6   2      637.17      622.96     27.43 o 
   9   6   2       16.85        5.93     14.69 o 
  10   6   2      154.30      172.11     29.91 o 
 -11   7   2       24.44       27.98     15.77 o 
 -10   7   2      719.66      727.71     32.65 o 
  -9   7   2     2004.19     2127.97     54.71 o 
  -8   7   2      167.28      161.22     17.43 o 
  -7   7   2      259.89      250.08     30.43 o 
  -6   7   2      698.46      666.79     26.48 o 
  -5   7   2     4677.61     4660.10     85.70 o 
  -4   7   2      131.86      135.22      6.25 o 
  -3   7   2     3138.20     3224.05     45.58 o 
  -2   7   2      275.45      294.71     12.17 o 
  -1   7   2     1078.27     1146.64     27.73 o 
   0   7   2     2045.18     2217.74     30.90 o 
   1   7   2     2450.68     2402.49     68.58 o 
   2   7   2     2537.33     2535.96     40.27 o 
   3   7   2      856.70      796.75     19.15 o 
   4   7   2     4708.64     4534.84     73.77 o 
   5   7   2      480.26      456.09     24.46 o 
   6   7   2      130.00      147.58     15.77 o 
   7   7   2      343.07      396.84     24.49 o 
   8   7   2     1275.60     1304.63     40.97 o 
   9   7   2      162.06      189.39     20.41 o 
 -10   8   2      186.00      187.39     21.68 o 
  -9   8   2       66.56       82.36     16.70 o 
  -8   8   2       21.26       11.03     18.10 o 
  -7   8   2       80.34       38.12     16.79 o 
  -6   8   2      696.44      664.42     27.27 o 
  -5   8   2     1749.08     1740.36     44.14 o 
  -4   8   2     1714.76     1674.62     42.26 o 
  -3   8   2     3231.13     3122.85     54.46 o 
  -2   8   2      704.55      695.46     20.24 o 
  -1   8   2     1782.39     1735.69     30.49 o 
   0   8   2       22.69       25.16      5.46 o 
   1   8   2      627.27      619.95     21.09 o 
   2   8   2        1.98        7.04      5.72 o 
   3   8   2      857.81      807.97     46.66 o 
   4   8   2        2.99        8.39      6.55 o 
   5   8   2     1489.33     1476.44     40.79 o 
   6   8   2       69.53       47.71     12.39 o 
   7   8   2     1844.47     1833.22     52.21 o 
   8   8   2      131.96      125.50     47.75 o 
   9   8   2      730.54      694.22     48.28 o 
 -10   9   2      692.39      766.46     60.87 o 
  -9   9   2       19.94       -6.74     14.09 o 
  -8   9   2     1559.75     1636.30     67.69 o 
  -7   9   2       78.59       75.19     15.16 o 
  -6   9   2      794.45      795.92     52.47 o 
  -5   9   2      187.35      149.97     17.05 o 
  -4   9   2      559.28      540.48     34.11 o 
  -3   9   2      211.33      239.88     11.00 o 
  -2   9   2      916.48      962.08     26.65 o 
  -1   9   2      448.86      414.70     12.76 o 
   0   9   2     3759.70     4063.81     52.00 o 
   1   9   2      189.05      182.34     10.05 o 
   2   9   2     2544.09     2426.32     41.21 o 
   3   9   2      786.92      710.56     23.30 o 
   4   9   2      399.13      386.07     22.60 o 
   5   9   2        0.01       -9.70      9.70 o 
   6   9   2       41.51       20.45     12.39 o 
   7   9   2       33.58       35.53     13.59 o 
   8   9   2      606.86      583.98     29.78 o 
  -9  10   2        4.25       -0.34     14.79 o 
  -8  10   2       15.22        0.66     13.91 o 
  -7  10   2     1063.58     1079.07     38.74 o 
  -6  10   2     1177.18     1064.08     36.36 o 
  -5  10   2     2110.17     2044.89     71.89 o 
  -4  10   2      355.52      312.74     29.91 o 
  -3  10   2      606.69      582.46     35.16 o 
  -2  10   2      554.30      568.92     21.79 o 
  -1  10   2      720.78      749.79     17.67 o 
   0  10   2       22.17       13.82      7.80 o 
   1  10   2     1932.54     1867.64     30.79 o 
   2  10   2       58.36       58.65      8.25 o 
   3  10   2       12.57       24.64     10.94 o 
   4  10   2      165.55      178.25     17.23 o 
   5  10   2     2665.35     2617.09     69.53 o 
   6  10   2      614.83      636.40     36.99 o 
   7  10   2      685.34      736.87     33.21 o 
  -8  11   2      832.84      840.11     36.73 o 
  -7  11   2      175.90      159.82     20.04 o 
  -6  11   2      167.99      199.92     28.86 o 
  -5  11   2        1.80        4.72     17.32 o 
  -4  11   2      113.27       56.67     21.51 o 
  -3  11   2        4.70      -13.12     16.27 o 
  -2  11   2     1630.65     1655.22     33.23 o 
  -1  11   2     1533.11     1571.34     27.74 o 
   0  11   2     1319.95     1373.96     25.82 o 
   1  11   2      589.87      644.34     17.72 o 
   2  11   2      269.01      281.49     16.74 o 
   3  11   2       68.73       56.39     13.30 o 
   4  11   2       36.12       17.52     10.83 o 
   5  11   2       56.98       51.06     14.57 o 
   6  11   2       48.60       49.69     14.94 o 
  -7  12   2       76.44       15.22     23.61 o 
  -6  12   2      897.90      833.28     48.80 o 
  -5  12   2      952.20      885.75     48.80 o 
  -4  12   2     1223.20     1110.34     52.47 o 
  -3  12   2       34.20       29.39     18.89 o 
  -2  12   2       24.92       34.37     16.53 o 
  -1  12   2       52.12       24.22     11.36 o 
   0  12   2      109.11       86.90      9.74 o 
   1  12   2      315.16      289.75     14.32 o 
   2  12   2      608.94      604.66     22.72 o 
   3  12   2      803.89      824.48     28.79 o 
   4  12   2     1479.06     1500.22     63.49 o 
   5  12   2      225.38      199.24     21.11 o 
  -6  13   2       78.34       86.06     25.19 o 
  -5  13   2      138.25      130.66     27.29 o 
  -4  13   2      143.23       90.25     24.66 o 
  -3  13   2      765.52      722.21     38.04 o 
  -2  13   2      218.11      214.78     19.35 o 
  -1  13   2      700.88      713.74     28.56 o 
   0  13   2     1033.27     1028.27     34.66 o 
   1  13   2      998.66      983.60     60.87 o 
   2  13   2      416.72      402.02     26.16 o 
   3  13   2      182.76      218.29     29.91 o 
   4  13   2       11.75       -0.52     21.51 o 
  -4  14   2      483.96      515.96    124.89 o 
  -3  14   2        4.22       -1.38     13.34 o 
  -2  14   2      627.71      670.66     52.47 o 
  -1  14   2       83.40       33.06     22.04 o 
   0  14   2       15.55       31.48     21.51 o 
   1  14   2       25.16       32.88     14.86 o 
   2  14   2     1666.71     1614.61     67.69 o 
  -1 -16   3        5.20       17.22     14.25 o 
   0 -16   3      111.08       98.13     23.09 o 
   1 -16   3      112.90       98.13     25.19 o 
   2 -16   3      885.30      896.25     49.85 o 
   3 -16   3      455.90      497.97     41.98 o 
  -3 -15   3       14.42       26.76     18.37 o 
  -2 -15   3      184.62      175.79     26.24 o 
  -1 -15   3      158.71      129.08     25.19 o 
   0 -15   3      725.98      760.87     44.60 o 
   1 -15   3      227.37      250.82     30.43 o 
   2 -15   3        6.89      -12.59     15.74 o 
   3 -15   3      158.64      148.39     18.71 o 
   4 -15   3      651.37      672.47     30.61 o 
   5 -15   3       68.94       52.33     18.89 o 
  -5 -14   3       94.48       92.88     22.04 o 
  -4 -14   3       18.55       18.89     16.79 o 
  -3 -14   3       40.20       33.58     18.37 o 
  -2 -14   3        0.02        4.72     16.27 o 
  -1 -14   3      513.69      495.35     35.68 o 
   0 -14   3      444.06      467.01     33.58 o 
   1 -14   3      165.26      151.65     24.14 o 
   2 -14   3       16.07        4.18     10.94 o 
   3 -14   3     1178.57     1119.13     36.34 o 
   4 -14   3      456.89      497.01     27.76 o 
   5 -14   3      111.54      110.53     14.41 o 
   6 -14   3       14.71        0.14     13.82 o 
   7 -14   3        6.23       -2.35     15.00 o 
  -6 -13   3      628.36      726.94     30.05 o 
  -5 -13   3        7.79        3.15     15.22 o 
  -4 -13   3      507.86      545.20     36.21 o 
  -3 -13   3        2.49        9.97     14.17 o 
  -2 -13   3      997.61     1094.60     49.33 o 
  -1 -13   3      121.52      122.26     20.99 o 
   0 -13   3      160.24      142.73     22.04 o 
   1 -13   3       53.36       49.39     12.47 o 
   2 -13   3      477.32      464.26     23.76 o 
   3 -13   3      605.36      577.18     25.79 o 
   4 -13   3     1117.52     1107.49     32.48 o 
   5 -13   3       45.01       44.98     14.46 o 
   6 -13   3     1269.53     1340.21     42.05 o 
   7 -13   3      460.54      450.40     70.84 o 
   8 -13   3       78.03      103.15     18.92 o 
  -7 -12   3        3.23       -4.06     11.58 o 
  -6 -12   3      179.59      129.76     16.51 o 
  -5 -12   3      100.56      106.32     15.22 o 
  -4 -12   3       56.80       54.17     22.56 o 
  -3 -12   3      739.33      748.80     39.88 o 
  -2 -12   3       20.18       15.22     15.22 o 
  -1 -12   3      970.93     1053.14     46.70 o 
   0 -12   3      869.17      895.62     30.70 o 
   1 -12   3      115.05      103.36     12.80 o 
   2 -12   3      101.07       86.27     13.34 o 
   3 -12   3      756.49      736.62     32.01 o 
   4 -12   3     1047.82     1019.05     33.54 o 
   5 -12   3        7.54      -11.31     11.31 o 
   6 -12   3      357.65      358.87     24.08 o 
   7 -12   3      451.58      484.77     32.53 o 
   8 -12   3      466.37      440.78     40.40 o 
   9 -12   3      166.81      147.20     21.15 o 
  -8 -11   3        9.39        4.36     12.23 o 
  -7 -11   3     1656.90     1632.55     58.77 o 
  -6 -11   3      908.15      890.11     30.98 o 
  -5 -11   3      256.37      262.81     31.22 o 
  -4 -11   3       95.79       99.36     13.51 o 
  -3 -11   3     1360.80     1378.63     37.10 o 
  -2 -11   3      241.79      264.47     25.19 o 
  -1 -11   3      419.59      386.77     18.00 o 
   0 -11   3       32.02       24.92      9.28 o 
   1 -11   3      172.25      173.18     25.45 o 
   2 -11   3       59.46       49.29      8.69 o 
   3 -11   3     1348.46     1472.50     31.09 o 
   4 -11   3      435.40      412.60     21.96 o 
   5 -11   3      523.15      489.67     24.25 o 
   6 -11   3      491.32      436.12     25.04 o 
   8 -11   3     2285.47     2327.59     58.42 o 
   9 -11   3       95.27       93.77     18.14 o 
  -9 -10   3       48.38       40.51     11.92 o 
  -8 -10   3      163.25      173.16     17.99 o 
  -7 -10   3       91.31       87.13     14.04 o 
  -6 -10   3      141.87      149.60     15.39 o 
  -5 -10   3       42.37       40.63     10.90 o 
  -4 -10   3      391.03      405.18     27.02 o 
  -3 -10   3      328.07      344.49     19.67 o 
  -2 -10   3     1285.03     1314.77     31.08 o 
  -1 -10   3      106.25      106.21     11.09 o 
   0 -10   3     2639.88     2873.78     54.89 o 
   1 -10   3      221.04      245.76     15.46 o 
   2 -10   3     3981.55     4125.57     60.76 o 
   3 -10   3        1.82       -8.91     12.33 o 
   4 -10   3      730.25      747.57     26.14 o 
   5 -10   3        1.56       -9.33      9.33 o 
   6 -10   3       35.08        4.95     11.81 o 
   7 -10   3      185.43      159.09     17.23 o 
   8 -10   3     1638.45     1628.71     45.82 o 
   9 -10   3        1.67      -11.28     12.99 o 
  10 -10   3      821.91      881.57     36.91 o 
  -9  -9   3      463.79      500.84     25.41 o 
  -8  -9   3       92.04      116.20     15.20 o 
  -7  -9   3      845.71      869.20     29.50 o 
  -6  -9   3     1390.64     1383.81     36.92 o 
  -5  -9   3     1961.14     2015.49     51.16 o 
  -4  -9   3        3.71       20.10      8.67 o 
  -3  -9   3      102.73       82.08      8.01 o 
  -2  -9   3      101.53      128.96     15.24 o 
  -1  -9   3      830.29      822.78     35.68 o 
   0  -9   3     1072.71     1244.70     80.28 o 
   1  -9   3     4614.78     4773.15     66.37 o 
   2  -9   3        2.79       -0.75      5.85 o 
   3  -9   3      358.90      331.28     17.25 o 
   4  -9   3      313.91      306.31     17.99 o 
   5  -9   3     1033.72     1002.16     36.73 o 
   6  -9   3      438.56      415.07     30.43 o 
   7  -9   3     2056.67     2023.19     49.51 o 
   8  -9   3      436.12      431.23     52.47 o 
   9  -9   3        1.73      -11.87     11.87 o 
  10  -9   3     2044.67     2142.93     57.11 o 
 -10  -8   3      161.18      192.87     23.69 o 
  -9  -8   3     1689.00     1732.09     70.84 o 
  -8  -8   3     1295.11     1272.82     36.55 o 
  -7  -8   3       16.93       19.68     10.02 o 
  -6  -8   3      645.38      638.83     23.56 o 
  -5  -8   3     1246.49     1256.26     32.84 o 
  -4  -8   3        4.09        9.91      7.02 o 
  -3  -8   3     1494.12     1551.55     35.99 o 
  -2  -8   3     6271.23     6365.96     85.86 o 
  -1  -8   3     1024.30      967.31     19.69 o 
   0  -8   3      145.81      159.97     10.84 o 
   1  -8   3     1058.24     1040.21     20.79 o 
   2  -8   3      330.10      313.02     14.65 o 
   3  -8   3       46.57       43.43     17.05 o 
   4  -8   3       77.29       77.88     11.81 o 
   5  -8   3       18.65       10.04      7.77 o 
   6  -8   3      233.70      219.08     17.07 o 
   7  -8   3     2253.36     2226.19     51.20 o 
   8  -8   3     1107.41     1063.75     35.03 o 
   9  -8   3      451.37      465.82     29.65 o 
  10  -8   3      317.15      325.95     24.67 o 
  11  -8   3       66.33       54.79     17.06 o 
 -10  -7   3      250.50      225.90     19.67 o 
  -9  -7   3      165.98      169.54     16.88 o 
  -8  -7   3     3877.46     3873.17     74.93 o 
  -7  -7   3      659.78      616.21     23.56 o 
  -6  -7   3      762.88      749.22     24.28 o 
  -5  -7   3       28.73       26.48      8.14 o 
  -4  -7   3      595.00      631.22     20.96 o 
  -3  -7   3      258.60      278.45     14.09 o 
  -2  -7   3       13.95       12.76      4.31 o 
  -1  -7   3        8.43        9.56      4.07 o 
   0  -7   3     1430.29     1393.72     28.97 o 
   1  -7   3       82.31       83.23      6.63 o 
   2  -7   3     3412.91     3526.23     74.77 o 
   3  -7   3     1777.04     1780.88     36.71 o 
   4  -7   3     1957.72     1811.65     38.16 o 
   5  -7   3      256.59      240.27      9.05 o 
   6  -7   3     1194.15     1131.36     31.88 o 
   7  -7   3     1012.53      941.07     48.54 o 
   8  -7   3      651.96      589.76     27.29 o 
   9  -7   3        0.52       -8.73     11.11 o 
  10  -7   3      409.44      437.03     26.88 o 
  11  -7   3        9.69       22.30     15.21 o 
 -11  -6   3     1541.80     1681.30     38.66 o 
 -10  -6   3       14.81       -2.21     11.31 o 
  -9  -6   3       10.01       13.09      9.94 o 
  -8  -6   3        3.10        2.62      9.65 o 
  -7  -6   3       11.47       -4.89      8.34 o 
  -6  -6   3      545.92      517.55     15.06 o 
  -5  -6   3     3854.01     3849.48     69.00 o 
  -4  -6   3       26.42       28.20      7.35 o 
  -3  -6   3     4781.08     4589.63     77.36 o 
  -2  -6   3        7.46        3.61      4.93 o 
  -1  -6   3     9845.97    10597.33    130.25 o 
   0  -6   3     5425.75     6369.62     82.53 o 
   1  -6   3     1366.50     1588.45     53.79 o 
   2  -6   3      563.31      490.39     15.02 o 
   3  -6   3       36.29       27.57      8.13 o 
   4  -6   3        4.24        4.83      4.35 o 
   5  -6   3     4308.84     4107.73     56.13 o 
   6  -6   3      852.36      830.77     25.97 o 
   7  -6   3      297.96      317.59     26.24 o 
   8  -6   3     1026.42     1002.13     43.55 o 
   9  -6   3     3089.52     2967.56     89.73 o 
  10  -6   3        9.00        8.73     12.43 o 
  11  -6   3       24.14       16.24     14.20 o 
 -11  -5   3       38.06       41.66     14.46 o 
 -10  -5   3       41.82       90.93     14.25 o 
  -9  -5   3     1110.76     1081.05     33.21 o 
  -8  -5   3     2651.01     2626.94     55.28 o 
  -7  -5   3       24.16       28.06      6.83 o 
  -6  -5   3     3966.69     3952.88     56.57 o 
  -5  -5   3     3595.70     3507.10     72.05 o 
  -4  -5   3      752.57      687.71     19.85 o 
  -3  -5   3     5752.83     5977.87     96.09 o 
  -2  -5   3     2265.43     2254.23     41.74 o 
  -1  -5   3      133.07      179.59      6.59 o 
   0  -5   3     6485.66     7162.60     76.94 o 
   1  -5   3       16.32       36.64      3.92 o 
   2  -5   3     6618.91     6461.35    105.73 o 
   3  -5   3     2639.39     2613.14     37.22 o 
   4  -5   3      408.16      449.45     22.30 o 
   5  -5   3     1855.77     1776.81     28.18 o 
   6  -5   3      284.94      256.00     10.78 o 
   7  -5   3       21.35       23.61      9.65 o 
   8  -5   3      327.01      371.85     39.62 o 
   9  -5   3      300.91      314.95     51.95 o 
  10  -5   3      934.97      960.50     34.11 o 
  11  -5   3      569.20      605.56     30.03 o 
 -11  -4   3        3.07        1.05     17.32 o 
 -10  -4   3      270.71      281.76     19.85 o 
  -9  -4   3     1152.74     1125.30     33.21 o 
  -8  -4   3      238.49      236.74     13.22 o 
  -7  -4   3     1067.67     1046.84     19.18 o 
  -6  -4   3     1494.16     1491.82     22.60 o 
  -5  -4   3     1679.54     1579.67     26.61 o 
  -4  -4   3    12294.32    12613.17    170.03 o 
  -3  -4   3      894.78      854.44     15.11 o 
  -2  -4   3     3870.28     4051.82     72.68 o 
  -1  -4   3     1475.82     1457.40     17.34 o 
   0  -4   3        6.44        8.99      2.16 o 
   1  -4   3      273.65      294.86      8.91 o 
   2  -4   3     5387.24     5580.10     86.62 o 
   3  -4   3     3210.87     3232.75     52.22 o 
   4  -4   3     3563.37     3674.45     65.74 o 
   5  -4   3      162.86      138.00      5.75 o 
   6  -4   3     2698.84     2692.24     34.31 o 
   7  -4   3      752.32      743.27     14.51 o 
   8  -4   3     2312.02     2351.00     52.08 o 
   9  -4   3        1.02        1.90     20.99 o 
  10  -4   3       17.17       44.60     13.36 o 
  11  -4   3        0.01      -10.39     12.97 o 
 -11  -3   3      162.80      132.23     23.61 o 
 -10  -3   3      637.44      603.44     37.26 o 
  -9  -3   3     2692.74     2707.51     49.46 o 
  -8  -3   3      417.67      377.68     12.81 o 
  -7  -3   3     7593.50     7536.00     85.72 o 
  -6  -3   3       10.54        4.90      4.25 o 
  -5  -3   3       20.53       28.12      3.91 o 
  -4  -3   3      547.30      597.64     10.98 o 
  -3  -3   3       71.05       60.91      3.25 o 
  -2  -3   3      440.82      465.33     13.21 o 
  -1  -3   3    51443.86    51940.38    766.39 o 
   0  -3   3      818.64      935.21     13.58 o 
   1  -3   3    23535.07    23567.51    280.49 o 
   2  -3   3      122.45      128.84     10.45 o 
   3  -3   3     4428.83     4024.07    138.86 o 
   4  -3   3      432.02      479.96     27.27 o 
   5  -3   3     1131.77     1148.06     17.64 o 
   6  -3   3      521.84      443.08     13.63 o 
   7  -3   3      663.44      636.28     16.44 o 
   8  -3   3      810.25      749.98     19.52 o 
   9  -3   3     2392.77     2436.89     71.10 o 
  10  -3   3        5.93        5.30     11.86 o 
  11  -3   3      150.68      194.13     20.40 o 
  12  -3   3       12.06       16.79     15.21 o 
 -11  -2   3      105.75      182.08     26.24 o 
 -10  -2   3     1370.83     1460.33     31.86 o 
  -9  -2   3      301.88      316.31     15.38 o 
  -8  -2   3      154.07      139.77      9.45 o 
  -7  -2   3       76.83       71.10      6.80 o 
  -6  -2   3     2135.41     2094.69     29.06 o 
  -5  -2   3     1266.26     1272.16     19.30 o 
  -4  -2   3    20499.37    20585.23    246.14 o 
  -3  -2   3      154.57      177.57      5.26 o 
  -2  -2   3    16111.63    16336.38    250.98 o 
  -1  -2   3     6823.88     7352.58    156.90 o 
   0  -2   3     1499.27     1720.48     33.85 o 
   1  -2   3    11605.47    11781.85    140.46 o 
   2  -2   3    10969.24    11022.33    132.28 o 
   3  -2   3     3031.89     3070.36     40.78 o 
   4  -2   3    11169.69    10710.94    130.76 o 
   5  -2   3     1181.27     1202.59     18.67 o 
   6  -2   3     5440.39     5378.88     62.49 o 
   7  -2   3      339.54      288.51     10.34 o 
   8  -2   3      263.70      271.61     11.05 o 
   9  -2   3       30.03       29.14     11.65 o 
  10  -2   3      183.77      206.70     19.11 o 
  11  -2   3        4.80       -5.48     12.60 o 
  12  -2   3      379.86      410.12     28.13 o 
 -12  -1   3        9.58       15.22     18.89 o 
 -11  -1   3      559.93      576.19     21.68 o 
 -10  -1   3     2066.15     2139.46     40.64 o 
  -9  -1   3      658.43      685.83     24.62 o 
  -8  -1   3     4154.37     4252.87     75.62 o 
  -7  -1   3      532.77      514.86     23.15 o 
  -6  -1   3      197.09      195.67      9.77 o 
  -5  -1   3     2584.03     2527.64     37.31 o 
  -4  -1   3        0.86        6.89      6.79 o 
  -3  -1   3     8344.34     8380.51    132.59 o 
  -2  -1   3    22599.36    23149.46    277.47 o 
  -1  -1   3     9430.88     9807.91    186.28 o 
   0  -1   3    11444.10    12631.98    150.16 o 
   1  -1   3     5700.05     5774.20     74.58 o 
   2  -1   3     1714.90     1637.74     23.43 o 
   3  -1   3     5018.68     4925.08     62.91 o 
   4  -1   3      861.21      836.05     20.25 o 
   5  -1   3     2411.92     2259.65     34.11 o 
   6  -1   3       74.63       60.03      6.33 o 
   7  -1   3      386.33      376.18     11.82 o 
   8  -1   3      492.02      475.53     13.87 o 
   9  -1   3      263.79      266.13     12.52 o 
  10  -1   3     1593.32     1570.95     43.17 o 
  11  -1   3      274.50      319.36     23.61 o 
 -12   0   3      127.04      148.98     15.70 o 
 -11   0   3      769.09      889.43     32.76 o 
 -10   0   3      288.67      303.57     20.20 o 
  -9   0   3       47.85       58.21     11.86 o 
  -8   0   3       39.86       32.91      9.83 o 
  -7   0   3     1958.88     1941.08     40.97 o 
  -6   0   3     4283.51     4211.47     71.76 o 
  -5   0   3    16079.82    16427.71    200.51 o 
  -4   0   3      230.49      309.93      9.55 o 
  -3   0   3     3515.23     3164.37     42.70 o 
  -2   0   3     4153.44     4142.07     53.01 o 
  -1   0   3      954.04     1062.74     19.29 o 
   0   0   3     1351.43     1495.34     20.05 o 
   1   0   3       39.65       64.72      7.17 o 
   2   0   3     3084.90     3193.93    123.31 o 
   3   0   3     2738.61     2384.28     41.55 o 
   4   0   3      129.59       70.39      6.86 o 
   5   0   3     4003.29     3884.99     53.92 o 
   6   0   3      609.09      646.41     17.45 o 
   7   0   3     2787.21     2673.40     42.31 o 
   8   0   3        1.18        2.92      5.69 o 
   9   0   3      860.87      821.28     22.06 o 
  10   0   3     1192.46     1247.28     36.16 o 
  11   0   3      809.31      764.54     46.18 o 
 -12   1   3      479.09      466.64     27.82 o 
 -11   1   3       31.64       29.10     13.71 o 
 -10   1   3     2366.93     2453.87     60.61 o 
  -9   1   3      154.03      152.47     25.97 o 
  -8   1   3      314.76      294.51     17.44 o 
  -7   1   3       23.64       43.38      8.88 o 
  -6   1   3     3759.33     3590.28     63.98 o 
  -5   1   3      304.96      375.97     15.02 o 
  -4   1   3     2334.04     2242.46     41.36 o 
  -3   1   3      463.26      505.13     16.27 o 
  -2   1   3     6038.90     5905.60    155.04 o 
  -1   1   3     3437.60     3657.74     56.95 o 
   0   1   3    26831.70    29628.61    602.40 o 
   1   1   3     5205.90     5358.24     83.10 o 
   2   1   3     4306.13     4243.90     53.82 o 
   3   1   3       37.50       60.27      9.45 o 
   4   1   3      349.05      372.67     13.91 o 
   5   1   3      222.46      241.01     12.76 o 
   6   1   3     3082.63     2944.23     55.28 o 
   7   1   3      877.18      912.69     41.45 o 
   8   1   3     1374.06     1397.01     35.62 o 
   9   1   3       86.82      110.64      9.73 o 
  10   1   3     1862.56     1865.53     53.78 o 
  11   1   3      192.63      153.75     26.24 o 
 -12   2   3      116.79      136.68     19.48 o 
 -11   2   3       66.80       55.55     14.65 o 
 -10   2   3      113.50      184.31     28.07 o 
  -9   2   3      228.05      240.98     18.55 o 
  -8   2   3       30.55       26.62      9.79 o 
  -7   2   3     4376.38     4303.90    142.47 o 
  -6   2   3     6345.52     6221.90    102.94 o 
  -5   2   3     1200.84      996.56     42.77 o 
  -4   2   3     1637.97     1666.51     25.86 o 
  -3   2   3     6681.11     6415.03     80.96 o 
  -2   2   3      613.71      591.98     13.25 o 
  -1   2   3       14.68        8.40      4.72 o 
   0   2   3      298.27      328.56     13.12 o 
   1   2   3     9254.56     9013.06    204.39 o 
   2   2   3     7683.59     7579.80     80.35 o 
   3   2   3     9372.52     9254.50     98.21 o 
   4   2   3      374.30      429.64     16.06 o 
   5   2   3     2948.61     2621.69     39.25 o 
   6   2   3     1102.90     1061.24     21.84 o 
   7   2   3      228.73      236.32     12.02 o 
   8   2   3     1057.69     1054.70     32.90 o 
   9   2   3     1248.03     1265.15     29.69 o 
  10   2   3       74.08       87.17     11.50 o 
  11   2   3       66.22       80.69     15.16 o 
 -11   3   3       30.56       16.54     14.09 o 
 -10   3   3     1290.21     1342.42     82.65 o 
  -9   3   3     2580.60     2675.70     58.79 o 
  -8   3   3     1345.14     1305.47     39.09 o 
  -7   3   3      640.97      666.64     23.93 o 
  -6   3   3      615.49      617.34     24.55 o 
  -5   3   3        9.78       11.49      3.55 o 
  -4   3   3      954.54      968.62     17.57 o 
  -3   3   3     4360.03     4258.61     56.83 o 
  -2   3   3    15265.66    15582.64    186.90 o 
  -1   3   3     4986.93     5029.60     78.10 o 
   0   3   3     2829.23     3054.48     51.01 o 
   1   3   3     1690.00     1608.14     40.14 o 
   2   3   3     2774.23     2538.64     40.19 o 
   3   3   3        0.58        1.31      2.39 o 
   4   3   3     1502.63     1410.05     20.10 o 
   5   3   3       83.55       90.70      5.68 o 
   6   3   3     3242.98     3199.60     40.99 o 
   7   3   3     2425.84     2378.90     44.09 o 
   8   3   3     2390.59     2324.29     52.31 o 
   9   3   3      364.53      403.51     23.74 o 
  10   3   3      500.84      519.03     31.93 o 
  11   3   3      719.87      706.54     25.21 o 
 -11   4   3       20.00        8.59     14.28 o 
 -10   4   3       21.67       13.43     13.14 o 
  -9   4   3      315.78      289.26     20.90 o 
  -8   4   3      967.66     1049.34     33.02 o 
  -7   4   3       29.54       39.56     10.68 o 
  -6   4   3     4704.82     4549.61     81.98 o 
  -5   4   3     3878.07     3815.94     52.88 o 
  -4   4   3     2792.63     2436.90     36.22 o 
  -3   4   3     1566.32     1694.74     22.86 o 
  -2   4   3     8237.51     8737.92    108.31 o 
  -1   4   3     2734.50     3030.09     42.31 o 
   0   4   3     3423.84     3671.65     61.22 o 
   1   4   3     2716.51     2872.02     44.31 o 
   2   4   3    10616.78    10891.53    135.03 o 
   3   4   3     4363.11     4353.17     50.33 o 
   4   4   3    13184.08    13093.40    139.71 o 
   5   4   3     2613.84     2665.78     34.98 o 
   6   4   3      640.89      629.29     18.33 o 
   7   4   3      588.19      557.68     17.26 o 
   8   4   3        0.26       -9.19      9.19 o 
   9   4   3      192.94      219.02     19.28 o 
  10   4   3      319.55      351.24     24.08 o 
 -11   5   3      471.57      534.63     31.14 o 
 -10   5   3       74.25      129.11     35.68 o 
  -9   5   3      619.90      627.19     27.63 o 
  -8   5   3       10.99        6.03     11.13 o 
  -7   5   3     1914.51     1872.05     45.80 o 
  -6   5   3       10.56        9.37      9.08 o 
  -5   5   3     1582.18     1581.81     53.00 o 
  -4   5   3        0.11       -1.24      8.33 o 
  -3   5   3     2334.86     2190.96     32.15 o 
  -2   5   3     1624.70     1665.28     26.60 o 
  -1   5   3     8393.52     8661.72    109.34 o 
   0   5   3       81.66       93.74      8.14 o 
   1   5   3     6983.84     7028.64    107.65 o 
   2   5   3      109.02      111.18      7.56 o 
   3   5   3     1855.26     1971.21     31.94 o 
   4   5   3       25.67       25.61      4.47 o 
   5   5   3     5955.35     5941.86     69.38 o 
   6   5   3      298.00      284.48     13.05 o 
   7   5   3     1572.85     1606.89     98.65 o 
   8   5   3      239.48      226.53     18.91 o 
   9   5   3     1770.41     1722.49     48.02 o 
  10   5   3      392.09      485.54     77.66 o 
 -11   6   3       35.35       18.29     15.57 o 
 -10   6   3        2.13       27.02     16.00 o 
  -9   6   3       69.45       50.99     17.58 o 
  -8   6   3     1073.07     1045.92     53.26 o 
  -7   6   3      396.20      395.51     38.31 o 
  -6   6   3     4477.76     4571.38    111.77 o 
  -5   6   3     2277.77     2149.09     48.41 o 
  -4   6   3     2801.75     2853.16     36.05 o 
  -3   6   3      531.50      531.89     12.80 o 
  -2   6   3      213.74      240.66      9.40 o 
  -1   6   3       88.99       71.36     14.17 o 
   0   6   3      568.93      657.26     25.97 o 
   1   6   3     4315.92     4292.62     59.41 o 
   2   6   3     7046.15     6911.22    109.74 o 
   3   6   3      290.14      292.23     11.29 o 
   4   6   3     2966.13     2963.51     38.71 o 
   5   6   3      122.17      147.83      9.80 o 
   6   6   3      541.28      514.44     50.11 o 
   7   6   3       91.57       76.41     14.04 o 
   8   6   3      103.17      120.44     25.19 o 
   9   6   3      104.94       72.93     15.53 o 
  10   6   3      399.74      424.35     44.60 o 
 -10   7   3      181.16      226.52     25.71 o 
  -9   7   3      199.74      226.65     22.83 o 
  -8   7   3      745.90      702.11     46.96 o 
  -7   7   3      146.67      133.02     18.10 o 
  -6   7   3      509.56      559.95     25.03 o 
  -5   7   3      459.15      448.12     25.71 o 
  -4   7   3     1464.76     1422.08     30.94 o 
  -3   7   3      146.95      141.88      8.27 o 
  -2   7   3     5617.20     5555.20     74.70 o 
  -1   7   3     3216.12     3255.63     48.38 o 
   0   7   3     3816.29     4099.49     50.83 o 
   1   7   3       41.97       56.44     10.76 o 
   2   7   3       89.48       90.63      7.63 o 
   3   7   3     1241.38     1284.04     25.72 o 
   4   7   3      585.66      571.22     33.69 o 
   5   7   3     3763.81     3754.84     75.12 o 
   6   7   3      435.85      459.25     47.75 o 
   7   7   3      172.48      217.00     54.31 o 
   8   7   3      329.49      289.61     23.13 o 
   9   7   3       82.56       74.02     16.43 o 
 -10   8   3      178.52      226.36     23.37 o 
  -9   8   3      764.74      833.40     35.23 o 
  -8   8   3        8.82        9.97     12.99 o 
  -7   8   3      899.62      913.65     33.94 o 
  -6   8   3      174.91      167.73     20.99 o 
  -5   8   3        8.82       -7.08     10.02 o 
  -4   8   3       51.91       66.64     17.32 o 
  -3   8   3      869.61      873.48     21.47 o 
  -2   8   3       21.37       15.76      5.81 o 
  -1   8   3     2945.74     3009.83     46.78 o 
   0   8   3        1.73        2.93      5.47 o 
   1   8   3     1474.66     1486.84     28.28 o 
   2   8   3       19.71       13.72      6.05 o 
   3   8   3     5186.69     5183.66     88.98 o 
   4   8   3     1102.32     1113.68     33.76 o 
   5   8   3       24.49       20.83     10.59 o 
   6   8   3       31.10        4.06     11.06 o 
   7   8   3      252.85      225.81     21.06 o 
   8   8   3       36.71       25.53     14.09 o 
  -9   9   3        1.89      -13.91     13.91 o 
  -8   9   3      138.75      150.61     19.28 o 
  -7   9   3       34.88       36.02     13.91 o 
  -6   9   3        4.13       10.22     12.55 o 
  -5   9   3        4.91      -14.69     14.69 o 
  -4   9   3     3190.71     3047.66     90.78 o 
  -3   9   3      560.92      571.39     20.91 o 
  -2   9   3      626.25      637.62     17.95 o 
  -1   9   3      521.71      549.66     30.07 o 
   0   9   3     2932.06     3130.46     42.90 o 
   1   9   3      990.99      979.73     29.08 o 
   2   9   3        2.14       -1.32      6.47 o 
   3   9   3        3.72       -4.12      6.67 o 
   4   9   3      450.11      484.69     41.72 o 
   5   9   3      128.85      122.92     16.06 o 
   6   9   3     1618.81     1606.45     46.38 o 
   7   9   3       46.65       47.46     15.00 o 
   8   9   3      140.08      137.09     19.94 o 
  -9  10   3      149.63      127.95     20.22 o 
  -8  10   3       40.46       28.82     15.57 o 
  -7  10   3      674.58      686.10     40.67 o 
  -6  10   3       50.74       88.16     23.61 o 
  -5  10   3      372.06      256.60     30.43 o 
  -4  10   3      563.97      526.31     36.21 o 
  -3  10   3      230.50      198.87     25.19 o 
  -2  10   3     1078.54     1143.55     30.51 o 
  -1  10   3       86.01      105.47     20.99 o 
   0  10   3      347.85      371.85     13.79 o 
   1  10   3     2993.92     3070.59     65.14 o 
   2  10   3      915.21      836.54     45.91 o 
   3  10   3     1534.50     1503.94     41.91 o 
   4  10   3       81.86       76.47     14.20 o 
   5  10   3        0.16      -11.22     11.22 o 
   6  10   3        0.91       -4.98     12.62 o 
   7  10   3       69.59       55.59     16.50 o 
  -8  11   3      122.07      132.23     29.91 o 
  -7  11   3      895.79      842.20     49.85 o 
  -6  11   3      524.33      497.97     41.98 o 
  -5  11   3      734.05      732.00     44.08 o 
  -4  11   3       27.39        7.35     18.37 o 
  -3  11   3      116.90      123.84     23.61 o 
  -2  11   3      887.49      820.09     58.25 o 
  -1  11   3        2.39       -3.70      6.77 o 
   0  11   3      610.23      664.37     18.13 o 
   1  11   3        7.00        4.55     12.33 o 
   2  11   3      422.19      416.84     19.56 o 
   3  11   3     1725.40     1655.42     69.00 o 
   4  11   3      430.04      399.32     35.68 o 
   5  11   3      387.54      413.36     27.25 o 
   6  11   3      294.47      339.38     26.85 o 
  -7  12   3       13.95        5.25     22.56 o 
  -6  12   3      149.64      153.75     29.39 o 
  -5  12   3       66.53       56.15     23.61 o 
  -4  12   3       28.22       36.21     20.99 o 
  -3  12   3       31.87        5.25     18.37 o 
  -2  12   3       76.77       64.32     32.27 o 
  -1  12   3      150.84      154.88     11.35 o 
   0  12   3     2315.50     2421.95     45.39 o 
   1  12   3       16.00       21.29     10.29 o 
   2  12   3       52.20       34.83     11.23 o 
   3  12   3       90.09       98.07     13.69 o 
   4  12   3      186.00      182.78     27.81 o 
   5  12   3      177.46      189.54     21.59 o 
  -5  13   3      140.99      168.44     30.43 o 
  -4  13   3        1.98      -18.37     19.42 o 
  -3  13   3      668.01      652.66     29.99 o 
  -2  13   3      142.29      142.30     18.10 o 
  -1  13   3      190.77      150.07     26.24 o 
   0  13   3        6.27       -2.01      9.86 o 
   1  13   3      179.27      165.53     26.29 o 
   2  13   3      770.97      754.81     26.12 o 
   3  13   3      254.18      248.63     18.60 o 
  -2  14   3      148.83      107.57     26.24 o 
  -1  14   3      250.51      257.12     32.01 o 
   0  14   3       86.70       84.48     26.24 o 
  -1 -16   4      478.01      551.50     41.45 o 
   0 -16   4       41.51       44.60     21.51 o 
   1 -16   4      205.15      184.18     29.39 o 
   2 -16   4      121.81      111.77     25.71 o 
   3 -16   4      650.44      717.84     47.75 o 
  -4 -15   4        0.98        4.20     18.37 o 
  -3 -15   4        3.51        3.15     16.79 o 
  -2 -15   4      131.49      149.02     26.24 o 
  -1 -15   4       29.52       11.02     19.42 o 
   0 -15   4     2313.21     2547.06     86.58 o 
   1 -15   4        9.34       -4.20     16.27 o 
   2 -15   4      527.92      502.70     40.93 o 
   3 -15   4      169.86      159.93     18.36 o 
   4 -15   4      555.85      595.00     29.04 o 
   5 -15   4        2.21        1.69     11.49 o 
   6 -15   4       47.43       60.99     14.20 o 
  -5 -14   4      503.69      525.26     38.31 o 
  -4 -14   4       93.43       93.40     20.99 o 
  -3 -14   4     1790.34     1928.92     71.36 o 
  -2 -14   4      559.96      576.16     38.31 o 
  -1 -14   4      183.68      211.99     27.81 o 
   0 -14   4       78.73       86.58     20.99 o 
   1 -14   4      143.81      153.75     25.19 o 
   2 -14   4      340.75      351.71     22.49 o 
   3 -14   4     2469.69     2324.56     54.82 o 
   4 -14   4      332.09      337.42     24.86 o 
   5 -14   4      899.12      947.69     28.85 o 
   6 -14   4       77.86       66.64     16.70 o 
   7 -14   4       79.71       83.33     17.80 o 
  -6 -13   4       18.07       25.54     13.22 o 
  -5 -13   4      709.83      752.67     30.22 o 
  -4 -13   4       55.57       29.91     16.27 o 
  -3 -13   4      862.16      920.38     46.18 o 
  -2 -13   4      362.20      353.67     32.01 o 
  -1 -13   4     1141.71     1116.64     49.33 o 
   0 -13   4      449.25      457.57     34.63 o 
   1 -13   4      421.87      475.86     22.34 o 
   2 -13   4     2709.87     2753.03     58.77 o 
   3 -13   4        3.00       10.48      8.84 o 
   4 -13   4       35.00       42.07     10.87 o 
   5 -13   4      216.28      248.45     20.40 o 
   6 -13   4       16.23       15.97     14.28 o 
   7 -13   4      295.67      312.89     24.67 o 
   8 -13   4      779.69      817.28     35.42 o 
  -7 -12   4       90.05      126.47     17.33 o 
  -6 -12   4     1441.41     1443.34     41.93 o 
  -5 -12   4      922.45      873.14     31.72 o 
  -4 -12   4     2916.00     2899.15     62.52 o 
  -3 -12   4        3.19        4.20     14.69 o 
  -2 -12   4     2206.55     2283.65     74.51 o 
  -1 -12   4     1460.45     1540.62     57.72 o 
   0 -12   4      153.93      157.10     17.32 o 
   1 -12   4      199.75      202.67     15.75 o 
   2 -12   4     1686.04     1727.65     94.19 o 
   3 -12   4      237.56      241.63     14.87 o 
   4 -12   4     3760.96     3746.42     60.36 o 
   5 -12   4      186.60      195.62     26.76 o 
   6 -12   4      351.14      363.69     24.08 o 
   7 -12   4      245.67      224.54     21.25 o 
   8 -12   4      477.10      368.11     26.16 o 
   9 -12   4       64.61       77.55     24.66 o 
  -8 -11   4        1.59        1.56     12.39 o 
  -7 -11   4      420.35      455.23     24.73 o 
  -6 -11   4      408.02      472.48     37.52 o 
  -5 -11   4       74.03       55.62     12.80 o 
  -4 -11   4      150.97      178.21     16.11 o 
  -3 -11   4       61.47       56.98     12.33 o 
  -2 -11   4        4.24       -5.25     12.07 o 
  -1 -11   4     5105.61     5327.58    102.59 o 
   0 -11   4      699.90      789.48     24.83 o 
   1 -11   4     5547.96     5803.09    119.64 o 
   2 -11   4      492.64      546.22     17.75 o 
   3 -11   4      294.42      279.46     14.82 o 
   4 -11   4        8.14       18.16     10.20 o 
   5 -11   4      443.59      434.55     22.60 o 
   6 -11   4      206.27      204.54     20.46 o 
   7 -11   4     1868.41     1963.38     50.65 o 
   8 -11   4       38.33       38.38     13.49 o 
   9 -11   4      639.88      643.97     30.98 o 
  -9 -10   4        0.28      -11.86     11.86 o 
  -8 -10   4     1002.12     1013.67     34.50 o 
  -7 -10   4        0.59       -4.60     10.59 o 
  -6 -10   4      739.59      689.27     29.65 o 
  -5 -10   4      568.00      573.13     24.11 o 
  -4 -10   4     3278.40     3134.60     63.06 o 
  -3 -10   4     1021.87     1048.24     31.17 o 
  -2 -10   4       27.19       28.60      9.65 o 
  -1 -10   4      143.45      113.87     18.37 o 
   0 -10   4      118.19      135.65     11.60 o 
   1 -10   4     1733.79     1710.38     30.91 o 
   2 -10   4     1630.37     1607.34     30.42 o 
   3 -10   4      360.08      382.48     16.68 o 
   4 -10   4     4925.04     4975.38     88.11 o 
   5 -10   4      177.70      184.15     15.95 o 
   6 -10   4     3495.10     3545.56     71.05 o 
   7 -10   4      370.22      371.51     32.53 o 
   8 -10   4      223.81      203.79     20.03 o 
   9 -10   4      241.58      226.10     21.88 o 
  10 -10   4       96.20       82.14     17.44 o 
  -9  -9   4      174.11      217.63     24.14 o 
  -8  -9   4      646.36      652.39     27.45 o 
  -7  -9   4      123.36      132.68     15.20 o 
  -6  -9   4      177.90      175.94     15.58 o 
  -5  -9   4       10.41       11.71      9.94 o 
  -4  -9   4      276.57      271.08     17.23 o 
  -3  -9   4      137.25      137.65     12.76 o 
  -2  -9   4     2919.48     2887.58     43.52 o 
  -1  -9   4     1594.99     1532.60     32.53 o 
   0  -9   4     4327.21     4740.21     86.58 o 
   1  -9   4     2153.75     2275.18     36.49 o 
   2  -9   4     5487.18     5587.53     76.29 o 
   3  -9   4     1791.87     1835.80     39.50 o 
   4  -9   4        8.69        1.71      8.14 o 
   5  -9   4     1814.95     1825.07     52.21 o 
   6  -9   4      552.10      477.34     22.07 o 
   7  -9   4     1141.04     1096.84     34.50 o 
   8  -9   4     1634.40     1633.32    177.36 o 
   9  -9   4     1505.25     1522.95     49.59 o 
  10  -9   4      102.82      126.31     18.73 o 
 -10  -8   4      218.74      237.04     20.78 o 
  -9  -8   4      813.83      766.11     29.68 o 
  -8  -8   4      100.39      124.40     15.21 o 
  -7  -8   4      148.05      134.15     14.46 o 
  -6  -8   4      273.57      272.11     17.81 o 
  -5  -8   4     3871.37     3979.03     73.83 o 
  -4  -8   4      361.93      348.65     22.83 o 
  -3  -8   4      731.88      703.11     15.65 o 
  -2  -8   4       62.99       89.55      7.75 o 
  -1  -8   4      203.45      221.19     23.35 o 
   0  -8   4     2005.85     2403.25     35.90 o 
   1  -8   4     2050.10     2103.51     33.19 o 
   2  -8   4     4609.42     4689.41     64.38 o 
   3  -8   4    10434.69    10359.49    170.28 o 
   4  -8   4      273.44      288.05     33.32 o 
   5  -8   4     1880.86     1811.87     77.92 o 
   6  -8   4      956.98      920.91     40.40 o 
   7  -8   4      143.03      144.51     15.74 o 
   8  -8   4      405.45      388.38     23.91 o 
   9  -8   4      212.61      204.05     20.99 o 
  10  -8   4       92.32      115.71     17.62 o 
  11  -8   4      778.14      818.71     35.97 o 
 -10  -7   4      906.42      969.48     33.95 o 
  -9  -7   4       37.51       38.06     12.43 o 
  -8  -7   4      763.87      743.06     28.34 o 
  -7  -7   4      478.80      461.09     21.15 o 
  -6  -7   4       75.57       77.29     10.90 o 
  -5  -7   4        0.96       -2.98      6.42 o 
  -4  -7   4     3357.20     3381.35     62.87 o 
  -3  -7   4      582.95      589.13     20.32 o 
  -2  -7   4    11679.15    12165.72    149.33 o 
  -1  -7   4       90.56       72.16      8.71 o 
   0  -7   4    10562.88    11218.65    137.91 o 
   1  -7   4     1828.50     1934.75     30.04 o 
   2  -7   4       44.12       28.78      5.41 o 
   3  -7   4        0.99       -5.19      5.19 o 
   4  -7   4      152.22      152.69     15.33 o 
   5  -7   4      514.01      452.80     22.75 o 
   6  -7   4     3044.74     3066.59     60.84 o 
   7  -7   4        0.49       -8.98      9.46 o 
   8  -7   4     4079.18     4031.82    116.23 o 
   9  -7   4        3.82        8.32     12.05 o 
  10  -7   4      198.91      167.13     22.56 o 
  11  -7   4       23.88        9.75     14.25 o 
 -11  -6   4        1.87       -0.66     12.97 o 
 -10  -6   4      112.98      128.42     16.51 o 
  -9  -6   4      829.14      816.61     29.91 o 
  -8  -6   4       11.45       23.89     10.53 o 
  -7  -6   4     6712.16     6614.39    112.97 o 
  -6  -6   4      710.79      749.68     24.48 o 
  -5  -6   4      271.18      251.44      9.98 o 
  -4  -6   4     1498.79     1451.15     24.21 o 
  -3  -6   4     5900.25     5905.96    108.10 o 
  -2  -6   4     2320.59     2457.50     46.38 o 
  -1  -6   4     3302.72     3454.97     46.60 o 
   0  -6   4     3300.55     3848.36     44.42 o 
   1  -6   4     3073.69     3116.99     43.00 o 
   2  -6   4     2212.21     2060.79     50.90 o 
   3  -6   4    10123.60     9978.11    153.03 o 
   4  -6   4      113.75      106.83      6.49 o 
   5  -6   4     2807.76     2706.38     47.72 o 
   6  -6   4     1072.06     1043.02     20.82 o 
   7  -6   4       16.57       19.98      9.46 o 
   8  -6   4      367.75      338.52     24.66 o 
   9  -6   4     3497.69     3437.03     71.96 o 
  10  -6   4       82.24       62.72     14.84 o 
  11  -6   4      394.41      439.54     50.11 o 
 -11  -5   4      378.82      357.72     33.85 o 
 -10  -5   4      659.14      698.05     85.79 o 
  -9  -5   4       36.75       41.86     11.86 o 
  -8  -5   4       44.09       44.60     10.57 o 
  -7  -5   4      528.44      484.17     15.58 o 
  -6  -5   4      876.83      837.69     18.98 o 
  -5  -5   4      874.76      928.93     18.91 o 
  -4  -5   4      999.50      964.61     17.80 o 
  -3  -5   4     1376.56     1363.19     29.87 o 
  -2  -5   4    10614.12    10962.10    166.96 o 
  -1  -5   4    21337.02    21868.26    321.86 o 
   0  -5   4       29.78       45.75      3.17 o 
   1  -5   4      384.35      536.90     26.50 o 
   2  -5   4     4697.47     4942.70     78.28 o 
   3  -5   4      232.48      231.53      8.11 o 
   4  -5   4      761.43      710.03     36.21 o 
   5  -5   4     4229.56     4170.97     57.52 o 
   6  -5   4     3071.34     2971.32     49.17 o 
   7  -5   4     3022.09     3024.86     81.60 o 
   8  -5   4      419.22      358.49     21.89 o 
   9  -5   4      196.42      180.17     17.99 o 
  10  -5   4      165.35      154.01     17.81 o 
  11  -5   4        2.77       -1.48     13.14 o 
 -11  -4   4      178.08      173.16     26.76 o 
 -10  -4   4      333.35      384.39     23.75 o 
  -9  -4   4     1172.66     1163.00     34.69 o 
  -8  -4   4     3044.25     2997.90     40.89 o 
  -7  -4   4      287.73      290.04     12.95 o 
  -6  -4   4     3596.68     3633.13     51.88 o 
  -5  -4   4     2329.65     2368.37     30.36 o 
  -4  -4   4     2509.50     2502.21     32.34 o 
  -3  -4   4       89.38       70.74      4.92 o 
  -2  -4   4      469.06      482.38     14.46 o 
  -1  -4   4      369.13      365.85     12.23 o 
   0  -4   4     2099.70     2074.22     34.64 o 
   1  -4   4      860.62      865.77     18.54 o 
   2  -4   4     7807.79     7551.80     93.29 o 
   3  -4   4      379.37      376.06      9.79 o 
   4  -4   4     8918.20     8415.52    193.60 o 
   5  -4   4       93.52       91.25      5.51 o 
   6  -4   4      336.56      336.04      9.92 o 
   7  -4   4      390.34      380.11     20.45 o 
   8  -4   4      466.65      430.39     21.51 o 
   9  -4   4      118.36      113.66     14.83 o 
  10  -4   4     2547.39     2648.28     61.34 o 
  11  -4   4      835.49      879.09     34.82 o 
 -11  -3   4      514.19      498.50     35.68 o 
 -10  -3   4       77.58       75.04     20.46 o 
  -9  -3   4      288.99      299.99     13.18 o 
  -8  -3   4      480.15      436.62     13.43 o 
  -7  -3   4       39.68       42.61      6.77 o 
  -6  -3   4     3117.69     3086.87     39.27 o 
  -5  -3   4     3537.38     3594.39     43.12 o 
  -4  -3   4     1127.75     1183.90     22.04 o 
  -3  -3   4    12212.18    12581.39    150.41 o 
  -2  -3   4      391.99      414.05      8.35 o 
  -1  -3   4     1120.79     1289.80     35.68 o 
   0  -3   4     1847.97     2012.18     35.24 o 
   1  -3   4    28333.07    29390.92    643.85 o 
   2  -3   4     1217.72     1256.28     23.93 o 
   3  -3   4     6424.59     6284.61     78.86 o 
   4  -3   4      262.23      284.89      7.93 o 
   5  -3   4     1528.52     1322.10     20.12 o 
   6  -3   4      467.06      437.29     11.36 o 
   7  -3   4     7309.73     7127.14     81.84 o 
   8  -3   4     1430.78     1343.98     23.29 o 
   9  -3   4     1892.85     1851.93     46.34 o 
  10  -3   4      308.30      353.80     34.11 o 
  11  -3   4       37.43       65.89     15.90 o 
 -11  -2   4       12.94       25.19     17.84 o 
 -10  -2   4     1736.77     1803.91     36.10 o 
  -9  -2   4     1366.31     1374.00     36.06 o 
  -8  -2   4     2222.95     2314.49     34.46 o 
  -7  -2   4      906.08      933.69     18.26 o 
  -6  -2   4      744.96      751.80     15.15 o 
  -5  -2   4      248.95      237.69     10.75 o 
  -4  -2   4      215.40      257.54      7.31 o 
  -3  -2   4     5681.63     6185.92     67.23 o 
  -2  -2   4       47.44       38.69      7.08 o 
  -1  -2   4       64.47       75.50      5.37 o 
   0  -2   4     4820.40     5578.50     84.41 o 
   1  -2   4    26600.71    27385.84    724.13 o 
   2  -2   4     2530.12     2428.94     43.43 o 
   3  -2   4     4032.19     3986.39     52.51 o 
   4  -2   4     1462.69     1366.97     22.59 o 
   5  -2   4       42.30       24.91      5.13 o 
   6  -2   4      805.30      789.77     15.76 o 
   7  -2   4      224.70      212.77      9.67 o 
   8  -2   4     2087.19     2049.41     31.33 o 
   9  -2   4      538.82      562.27     21.58 o 
  10  -2   4      958.60     1034.56     44.08 o 
  11  -2   4      557.32      564.86     28.51 o 
 -11  -1   4      637.86      698.22     28.98 o 
 -10  -1   4       13.48        5.01      9.17 o 
  -9  -1   4       20.61        4.79      8.27 o 
  -8  -1   4      804.65      808.04     27.81 o 
  -7  -1   4      744.57      768.53     18.82 o 
  -6  -1   4     3812.28     3653.75     52.44 o 
  -5  -1   4     2806.44     2605.56     38.62 o 
  -4  -1   4     1625.35     1720.72     26.89 o 
  -3  -1   4     1976.49     1893.85     35.35 o 
  -2  -1   4      709.91      646.09     12.30 o 
  -1  -1   4     4601.61     4647.86     71.61 o 
   0  -1   4     3918.03     4249.50     53.00 o 
   1  -1   4     1834.45     1726.21     24.16 o 
   2  -1   4     2573.54     2876.52     48.04 o 
   3  -1   4      574.09      673.48     16.51 o 
   4  -1   4     3335.67     3156.21     44.43 o 
   5  -1   4     1621.30     1510.05     25.94 o 
   6  -1   4     3465.61     3332.92     48.76 o 
   7  -1   4     1661.42     1587.40     40.96 o 
   8  -1   4     1725.73     1712.27     39.01 o 
   9  -1   4       37.85       35.23      7.50 o 
  10  -1   4       85.82      112.29     22.56 o 
  11  -1   4       78.48       78.71     23.61 o 
 -12   0   4        3.28       12.59     22.04 o 
 -11   0   4      177.15      181.10     18.91 o 
 -10   0   4        6.00       19.45     11.28 o 
  -9   0   4     2029.95     2162.26     48.20 o 
  -8   0   4      343.61      375.20     22.56 o 
  -7   0   4       73.32       55.86      9.08 o 
  -6   0   4      318.69      359.01     12.67 o 
  -5   0   4      208.88      189.03      9.33 o 
  -4   0   4     2474.34     2593.18     37.95 o 
  -3   0   4     1956.26     1937.48     40.73 o 
  -2   0   4    11127.34    11726.72    226.16 o 
  -1   0   4     4896.01     4986.46     76.62 o 
   0   0   4     2176.83     2498.04     41.01 o 
   1   0   4     8220.05     8244.05     86.16 o 
   2   0   4     3602.44     3542.04     73.20 o 
   3   0   4     4556.19     4619.97     75.13 o 
   4   0   4      213.07      207.78     11.31 o 
   5   0   4     2073.53     1991.00     95.76 o 
   6   0   4      118.18       93.97      9.97 o 
   7   0   4     3501.75     3257.48     60.85 o 
   8   0   4      236.24      201.36     15.02 o 
   9   0   4      155.58      169.13     12.63 o 
  10   0   4        5.32        8.68      8.87 o 
  11   0   4     1701.88     1815.06     72.41 o 
 -11   1   4      211.47      223.36     19.83 o 
 -10   1   4      248.97      277.37     20.40 o 
  -9   1   4     1560.61     1569.94     49.06 o 
  -8   1   4      433.05      420.85     27.55 o 
  -7   1   4      128.86      117.55     12.02 o 
  -6   1   4     3395.12     3586.31     64.71 o 
  -5   1   4     2351.05     2584.58     48.57 o 
  -4   1   4     1948.69     1674.96     64.54 o 
  -3   1   4     2550.12     2753.79     38.47 o 
  -2   1   4     4680.72     5188.79    143.78 o 
  -1   1   4      650.44      641.69     23.35 o 
   1   1   4       62.16       57.74      5.57 o 
   2   1   4       95.25       70.63      6.31 o 
   3   1   4     1796.64     1859.82     27.26 o 
   4   1   4      585.74      449.78     16.53 o 
   5   1   4     2776.14     2757.44     51.93 o 
   6   1   4     3393.30     3249.69     60.66 o 
   7   1   4       85.41       69.58     10.57 o 
   8   1   4      292.22      303.86     14.11 o 
   9   1   4      626.82      624.94     30.43 o 
  10   1   4      144.33      151.82     13.81 o 
  11   1   4      413.87      410.34     38.31 o 
 -11   2   4      707.54      808.21     32.22 o 
 -10   2   4      984.08     1028.56     34.82 o 
  -9   2   4      325.83      292.20     20.03 o 
  -8   2   4        4.66       -2.74      8.51 o 
  -7   2   4     3044.60     2951.47    111.51 o 
  -6   2   4      742.63      759.42     38.57 o 
  -5   2   4      600.48      565.00     13.61 o 
  -4   2   4      166.12      169.44      7.81 o 
  -3   2   4     3970.46     3959.02     55.51 o 
  -2   2   4     3323.40     3245.67     43.76 o 
  -1   2   4     4109.87     4293.21     68.27 o 
   0   2   4     2073.33     2408.95     41.92 o 
   1   2   4     1556.73     1537.35     22.55 o 
   2   2   4     3933.97     4055.98    112.03 o 
   3   2   4     2261.44     2274.21     32.59 o 
   4   2   4       64.91       76.22      5.37 o 
   5   2   4      100.59      103.20      6.93 o 
   6   2   4      304.72      265.92     11.38 o 
   7   2   4       15.50       10.56      6.23 o 
   8   2   4      606.15      645.77     25.04 o 
   9   2   4     1673.47     1778.30     44.71 o 
  10   2   4      325.98      336.67     18.66 o 
  11   2   4      464.25      481.39     22.76 o 
 -11   3   4       19.84       19.35     14.28 o 
 -10   3   4      342.22      443.07     25.94 o 
  -9   3   4     1219.09     1248.97     36.91 o 
  -8   3   4      115.95      116.78     14.47 o 
  -7   3   4     1490.72     1522.06     38.37 o 
  -6   3   4      579.23      570.45     14.24 o 
  -5   3   4     5634.99     5257.22     70.25 o 
  -4   3   4      433.49      385.56     11.19 o 
  -3   3   4       63.51       52.87      5.94 o 
  -2   3   4       29.24       31.99      5.57 o 
  -1   3   4     1610.73     1759.48     32.65 o 
   0   3   4       75.25       77.58      9.71 o 
   1   3   4     3520.83     3540.76     56.91 o 
   2   3   4      412.90      365.12      8.68 o 
   3   3   4     4832.10     4641.24     52.19 o 
   4   3   4       14.64       28.38      6.06 o 
   5   3   4     3311.50     3128.61     46.19 o 
   6   3   4      397.74      356.38     19.68 o 
   7   3   4      234.76      197.45     16.06 o 
   8   3   4      138.98      163.42     16.31 o 
   9   3   4        9.36        0.66     10.53 o 
  10   3   4      249.37      255.63     21.27 o 
 -11   4   4      272.32      300.40     25.71 o 
 -10   4   4     1776.24     1775.74     48.22 o 
  -9   4   4       37.22       48.67     13.36 o 
  -8   4   4     1074.09     1034.50     33.13 o 
  -7   4   4      115.06      121.60     14.47 o 
  -6   4   4       84.43      105.68     15.22 o 
  -5   4   4     1134.44     1064.48     20.49 o 
  -4   4   4     7157.50     7192.02     93.23 o 
  -3   4   4     2245.45     2550.09     36.71 o 
  -2   4   4      361.27      320.48     15.18 o 
  -1   4   4      497.62      576.56     13.96 o 
   0   4   4     3712.77     4096.80     97.08 o 
   1   4   4      119.04      149.82      7.19 o 
   2   4   4     2966.31     3275.99     45.90 o 
   3   4   4     1413.25     1419.35     23.96 o 
   4   4   4      362.10      359.88      9.03 o 
   5   4   4      143.46      154.84      7.73 o 
   6   4   4     2918.77     2920.51    121.74 o 
   7   4   4      137.84      151.61     15.57 o 
   8   4   4      765.07      801.93     30.42 o 
   9   4   4       30.98       30.36     12.98 o 
  10   4   4     1107.03     1184.04     39.51 o 
 -11   5   4       88.38      132.98     25.71 o 
 -10   5   4        0.63       20.78     13.88 o 
  -9   5   4      572.94      585.38     28.30 o 
  -8   5   4     1416.72     1515.83     42.08 o 
  -7   5   4     2323.46     2278.34     52.48 o 
  -6   5   4     1651.25     1619.11     41.51 o 
  -5   5   4     2730.60     2892.00     59.14 o 
  -4   5   4        1.73        2.12      4.74 o 
  -3   5   4     1626.38     1620.60     26.57 o 
  -2   5   4      131.76      172.24      8.54 o 
  -1   5   4     1955.68     1886.60     30.99 o 
   0   5   4      958.74      989.76     24.11 o 
   1   5   4      533.58      618.83     21.68 o 
   2   5   4     1821.36     1851.28     35.15 o 
   3   5   4     2453.27     2338.65     36.37 o 
   4   5   4      127.75      128.36     14.18 o 
   5   5   4      579.25      571.82     22.80 o 
   6   5   4      817.62      880.12     34.11 o 
   7   5   4       26.84       33.41     11.28 o 
   8   5   4      178.60      203.90     27.55 o 
   9   5   4       40.72       37.93     14.48 o 
  10   5   4      223.87      216.34     21.22 o 
 -10   6   4      451.22      553.45     30.32 o 
  -9   6   4      396.08      393.26     46.70 o 
  -8   6   4       17.30       17.78     12.02 o 
  -7   6   4       14.41       28.34     11.28 o 
  -6   6   4      429.11      397.54     22.39 o 
  -5   6   4     1011.09      942.92     32.01 o 
  -4   6   4     2640.14     2666.35     49.88 o 
  -3   6   4     2187.26     2152.21     44.09 o 
  -2   6   4      460.96      412.35     16.60 o 
  -1   6   4     2256.25     2264.22     36.48 o 
   0   6   4       18.98       26.94      7.05 o 
   1   6   4      138.41      133.69     15.12 o 
   2   6   4        0.19       -3.52      3.52 o 
   3   6   4      139.29      130.79      8.29 o 
   4   6   4      510.62      491.92     21.31 o 
   5   6   4     1255.03     1242.86     41.98 o 
   6   6   4      608.16      665.55     27.22 o 
   7   6   4      221.68      208.42     40.67 o 
   8   6   4       14.49       41.83     13.22 o 
   9   6   4     1150.30     1112.59     39.70 o 
 -10   7   4     1032.41     1197.17     79.76 o 
  -9   7   4       45.84       36.47     14.84 o 
  -8   7   4     1078.69     1007.51     38.31 o 
  -7   7   4        3.90       -1.32     11.31 o 
  -6   7   4     1829.13     1912.13     48.37 o 
  -5   7   4      610.66      585.08     35.68 o 
  -4   7   4       47.18       31.48     15.74 o 
  -3   7   4      257.35      258.43     11.10 o 
  -2   7   4     2268.87     2221.30     36.29 o 
  -1   7   4      270.16      268.52     12.11 o 
   0   7   4     2698.61     2836.26     43.44 o 
   1   7   4     1107.09     1063.31     22.20 o 
   2   7   4      308.24      334.64     12.57 o 
   3   7   4      439.97      457.50     20.77 o 
   4   7   4      353.16      312.08     19.62 o 
   5   7   4       68.46       75.37     12.92 o 
   6   7   4      263.51      214.55     29.39 o 
   7   7   4      530.08      539.01     27.79 o 
   8   7   4      227.36      221.12     28.86 o 
   9   7   4       39.20       27.63     15.37 o 
 -10   8   4       50.61       78.08     18.71 o 
  -9   8   4      544.85      609.48     65.59 o 
  -8   8   4       22.16       21.99     14.46 o 
  -7   8   4      178.69      208.16     31.75 o 
  -6   8   4       64.10       59.30     19.42 o 
  -5   8   4     2593.31     2381.25     78.19 o 
  -4   8   4     1672.01     1587.32     59.30 o 
  -3   8   4     2161.32     2208.33     36.50 o 
  -2   8   4      352.95      315.88     13.14 o 
  -1   8   4      367.50      376.41     14.70 o 
   0   8   4        3.31        2.69      5.10 o 
   1   8   4      258.68      246.20     12.47 o 
   2   8   4       63.32       66.08     12.59 o 
   3   8   4     1449.39     1424.13     54.05 o 
   4   8   4       22.39       23.79     17.84 o 
   5   8   4       72.75       53.59     22.56 o 
   6   8   4        7.50       14.41     11.80 o 
   7   8   4      513.23      472.00     28.71 o 
   8   8   4       21.81       17.52     14.37 o 
  -9   9   4      239.49      226.77     32.53 o 
  -8   9   4     1070.92     1124.06     40.79 o 
  -7   9   4     1061.08     1042.65     52.47 o 
  -6   9   4      267.56      247.15     29.91 o 
  -5   9   4       57.18        0.00     17.32 o 
  -4   9   4       13.63       24.66     17.32 o 
  -3   9   4      319.70      327.96     30.96 o 
  -2   9   4      184.60      187.62     11.80 o 
  -1   9   4      244.38      244.65     18.03 o 
   0   9   4     4336.58     4672.94     59.47 o 
   1   9   4      941.91      952.69     20.43 o 
   2   9   4      161.17      171.19     15.74 o 
   3   9   4        7.72        4.61      8.88 o 
   4   9   4       78.41       87.14     14.43 o 
   5   9   4        0.10       -0.26     11.50 o 
   6   9   4      178.21      168.77     19.72 o 
   7   9   4      143.23      169.61     20.77 o 
  -8  10   4       69.02      102.85     27.29 o 
  -7  10   4        9.29        4.72     19.42 o 
  -6  10   4     1761.61     1694.89     68.74 o 
  -5  10   4      184.04      150.60     26.24 o 
  -4  10   4     1813.35     1613.03     64.02 o 
  -3  10   4      281.65      253.45     29.91 o 
  -2  10   4      280.82      268.80     14.26 o 
  -1  10   4      623.23      650.54     27.15 o 
   0  10   4        0.08        1.94      6.66 o 
   1  10   4      356.07      363.91     18.33 o 
   2  10   4      995.70     1024.00     33.76 o 
   3  10   4        7.04       12.24     13.12 o 
   4  10   4      385.67      352.52     23.74 o 
   5  10   4      420.00      371.35     25.41 o 
   6  10   4      513.61      493.50     37.78 o 
  -7  11   4      234.91      269.71     34.63 o 
  -6  11   4       12.48        6.82     22.04 o 
  -5  11   4     1373.98     1211.09     57.72 o 
  -4  11   4        1.55      -16.27     18.89 o 
  -3  11   4      599.40      534.70     38.31 o 
  -2  11   4      154.36      147.46     20.99 o 
  -1  11   4     2186.38     2331.57     46.96 o 
   0  11   4        2.99        1.62      8.74 o 
   1  11   4     1753.14     1799.30     38.34 o 
   2  11   4      456.71      430.11     27.99 o 
   3  11   4       27.45       33.38     12.80 o 
   4  11   4      198.80      229.31     29.91 o 
   5  11   4      101.20      103.29     18.30 o 
  -6  12   4      862.02      819.64     50.90 o 
  -5  12   4      393.88      357.87     37.78 o 
  -4  12   4     1371.99     1241.00     58.77 o 
  -3  12   4      164.19      155.32     27.81 o 
  -2  12   4      372.30      359.60     34.11 o 
  -1  12   4      448.35      441.83     38.83 o 
   0  12   4       87.37       77.62     12.16 o 
   1  12   4        1.35        9.77     10.22 o 
   2  12   4      671.16      666.22     24.68 o 
   3  12   4       49.45       39.29     12.35 o 
   4  12   4      928.78      959.73     37.29 o 
  -4  13   4      137.85      137.48     29.39 o 
  -3  13   4      179.23      132.23     27.81 o 
  -2  13   4     1282.35     1271.96     60.34 o 
  -1  13   4      493.87      468.06     41.45 o 
   0  13   4      259.30      254.95     17.45 o 
   1  13   4      213.35      188.42     16.14 o 
   2  13   4       68.41       56.70     13.47 o 
  -2 -16   5      532.00      591.90     42.50 o 
  -1 -16   5      210.62      196.25     28.86 o 
   0 -16   5       44.18       62.97     22.56 o 
   1 -16   5      548.18      553.07     40.40 o 
   2 -16   5       90.92      114.39     26.76 o 
   3 -16   5      962.23     1036.88     55.62 o 
   4 -16   5      144.37      200.97     32.01 o 
  -4 -15   5      533.36      603.97     42.50 o 
  -3 -15   5       78.58       58.25     22.04 o 
  -2 -15   5      684.83      686.88     43.55 o 
  -1 -15   5        4.09      -10.49     17.84 o 
   0 -15   5       88.74       76.61     22.04 o 
   1 -15   5      452.98      437.63     38.83 o 
   2 -15   5        2.95      -11.02     16.27 o 
   3 -15   5      173.90      141.68     25.71 o 
   4 -15   5      731.02      770.99     26.01 o 
   5 -15   5       45.17       48.51     13.12 o 
   6 -15   5      178.03      182.66     17.44 o 
  -5 -14   5       61.09       45.18     16.00 o 
  -4 -14   5        0.70      -15.74     15.74 o 
  -3 -14   5        3.65       11.54     17.32 o 
  -2 -14   5       55.16       59.30     19.94 o 
  -1 -14   5     2452.73     2479.90     82.91 o 
   0 -14   5        3.21        4.20     16.27 o 
   1 -14   5      758.60      834.85     44.60 o 
   2 -14   5      115.54      102.85     22.56 o 
   3 -14   5      398.93      395.10     19.37 o 
   4 -14   5       23.17       10.49     10.73 o 
   5 -14   5      247.80      235.77     22.47 o 
   6 -14   5      364.54      363.98     20.70 o 
   7 -14   5      145.01      178.14     20.96 o 
  -6 -13   5       71.70       63.61     27.29 o 
  -5 -13   5      768.53      748.54     31.17 o 
  -4 -13   5     2658.51     2749.89     62.33 o 
  -3 -13   5      799.92      779.76     43.55 o 
  -2 -13   5      723.19      717.31     41.45 o 
  -1 -13   5     1725.19     1768.36     66.12 o 
   0 -13   5      222.12      165.29     24.14 o 
   1 -13   5      316.10      298.05     29.39 o 
   2 -13   5      462.90      484.38     22.49 o 
   3 -13   5       36.64       33.49      9.89 o 
   4 -13   5       40.80       41.45     10.30 o 
   5 -13   5      760.15      784.40     24.83 o 
   6 -13   5      822.28      838.87     32.84 o 
   7 -13   5      527.68      633.62     49.06 o 
   8 -13   5        3.55       12.58     15.02 o 
  -7 -12   5       57.21       58.34     14.62 o 
  -6 -12   5      138.04      136.00     22.83 o 
  -5 -12   5       32.11       13.18     11.47 o 
  -4 -12   5      253.31      255.79     20.22 o 
  -3 -12   5       73.04       58.86     12.80 o 
  -2 -12   5     1158.41     1191.67     50.37 o 
  -1 -12   5       11.77       11.02     13.64 o 
   0 -12   5      705.16      757.19     39.88 o 
   1 -12   5      678.71      699.40     24.56 o 
   2 -12   5     1113.94     1130.91     33.62 o 
   3 -12   5      300.49      263.42     14.83 o 
   4 -12   5        5.78        0.64      8.78 o 
   5 -12   5        6.03       12.11     16.00 o 
   6 -12   5        3.65        1.39     12.80 o 
   7 -12   5       28.84       45.82     14.65 o 
   8 -12   5      201.29      190.95     20.77 o 
   9 -12   5       77.29       15.94     19.94 o 
  -8 -11   5      143.73      170.66     19.08 o 
  -7 -11   5      422.61      410.95     25.40 o 
  -6 -11   5        0.67       -7.81     10.21 o 
  -5 -11   5     2837.45     2849.56     61.96 o 
  -4 -11   5      277.37      280.74     20.04 o 
  -3 -11   5     4682.71     4768.65     88.68 o 
  -2 -11   5       93.64       95.01     12.97 o 
  -1 -11   5      104.12      106.52     18.37 o 
   0 -11   5      317.98      334.19     25.97 o 
   1 -11   5       26.21       23.99      7.25 o 
   2 -11   5      298.60      301.01     20.82 o 
   3 -11   5     3663.06     3670.19     57.07 o 
   4 -11   5      273.60      288.50     15.13 o 
   5 -11   5      161.04      151.34     15.77 o 
   6 -11   5       75.05       74.06     16.79 o 
   7 -11   5     1994.05     1961.53     49.90 o 
   8 -11   5       84.78       41.09     20.20 o 
   9 -11   5       20.76       27.48     15.20 o 
  -9 -10   5       19.30        8.98     13.30 o 
  -8 -10   5      425.21      408.33     25.04 o 
  -7 -10   5     1235.16     1223.36     79.50 o 
  -6 -10   5      667.54      677.10     27.09 o 
  -5 -10   5      490.76      513.25     57.20 o 
  -4 -10   5       36.31       31.20     31.75 o 
  -3 -10   5       24.19       25.49      9.79 o 
  -2 -10   5       63.01       64.83     11.13 o 
  -1 -10   5       33.65       31.22      7.38 o 
   0 -10   5     9390.62    10369.25    161.41 o 
   1 -10   5      502.87      520.86     15.41 o 
   2 -10   5        6.90        6.18      6.04 o 
   3 -10   5     1930.09     1862.12     45.43 o 
   4 -10   5       41.16       39.94     10.39 o 
   5 -10   5      212.07      188.01     22.56 o 
   6 -10   5     1148.93     1027.46     77.14 o 
   7 -10   5      120.79      121.88     20.20 o 
   8 -10   5      387.65      395.59     48.01 o 
   9 -10   5     1484.96     1516.11     45.26 o 
  10 -10   5      156.23      193.83     21.51 o 
  -9  -9   5       12.94       -0.05     12.33 o 
  -8  -9   5       77.50       77.82     14.46 o 
  -7  -9   5      147.76      159.30     19.94 o 
  -6  -9   5     1781.40     1755.75     43.96 o 
  -5  -9   5      285.61      268.09     17.97 o 
  -4  -9   5      531.06      583.74     22.80 o 
  -3  -9   5     1797.74     1765.36     41.00 o 
  -2  -9   5       61.90       61.20     21.25 o 
  -1  -9   5      138.39      148.80      8.55 o 
   0  -9   5     1754.14     1941.71     30.97 o 
   1  -9   5      594.69      570.60     22.31 o 
   2  -9   5      919.23      795.77     22.94 o 
   3  -9   5       22.30       15.61      7.51 o 
   4  -9   5      719.98      743.09     23.93 o 
   5  -9   5      829.12      848.87     27.25 o 
   6  -9   5     1105.13     1111.00     32.65 o 
   7  -9   5      166.74      152.70     23.09 o 
   8  -9   5       59.30       62.80     14.47 o 
   9  -9   5        6.51        6.80     13.34 o 
  10  -9   5       39.02       41.21     15.77 o 
 -10  -8   5        0.00        6.82     12.99 o 
  -9  -8   5     1433.65     1429.94     41.91 o 
  -8  -8   5       23.49       23.84     11.65 o 
  -7  -8   5      543.51      555.79     39.62 o 
  -6  -8   5      111.20      109.04     13.54 o 
  -5  -8   5       70.20       60.53     10.37 o 
  -4  -8   5     2205.72     2236.64     67.95 o 
  -3  -8   5     2960.34     3067.51     88.68 o 
  -2  -8   5     6187.03     6703.83     86.59 o 
  -1  -8   5     5919.90     5994.10    112.32 o 
   0  -8   5      427.95      528.90     12.70 o 
   1  -8   5      908.55      935.56     31.03 o 
   2  -8   5      124.64       84.20      7.25 o 
   3  -8   5        0.40       -6.31      6.31 o 
   4  -8   5      619.06      568.90     22.41 o 
   5  -8   5        5.78        3.22      6.08 o 
   6  -8   5       10.69       -8.29      8.29 o 
   7  -8   5     3439.21     3335.29     67.70 o 
   8  -8   5        5.65        4.16     11.31 o 
   9  -8   5      536.90      505.39     39.88 o 
  10  -8   5       23.03        7.18     13.71 o 
  11  -8   5      593.05      629.01     32.43 o 
 -10  -7   5      241.21      246.61     20.96 o 
  -9  -7   5        8.38       -9.92     12.33 o 
  -8  -7   5       15.38       28.93     11.31 o 
  -7  -7   5     1005.85     1015.23     31.53 o 
  -6  -7   5      735.51      778.16     25.97 o 
  -5  -7   5      321.79      283.70     17.06 o 
  -4  -7   5      840.99      831.88     24.85 o 
  -3  -7   5      170.99      167.70     13.64 o 
  -2  -7   5      109.68      112.21     17.05 o 
  -1  -7   5     5975.81     6085.83     78.57 o 
   0  -7   5     1250.66     1233.03     18.26 o 
   1  -7   5      783.67      913.42     55.50 o 
   2  -7   5     3695.61     3784.10     52.73 o 
   3  -7   5       29.20       23.73      7.35 o 
   4  -7   5     7549.17     7407.47     95.52 o 
   5  -7   5       43.60       42.95     11.15 o 
   6  -7   5      146.99       97.35     40.93 o 
   7  -7   5       45.77       40.97     11.13 o 
   8  -7   5       11.09        8.13     11.13 o 
   9  -7   5        4.66       16.83     11.86 o 
  10  -7   5      617.93      622.32     30.17 o 
  11  -7   5       22.35       53.52     15.58 o 
 -11  -6   5      320.96      372.86     25.97 o 
 -10  -6   5      675.82      663.63     28.71 o 
  -9  -6   5        2.40       -1.28     13.38 o 
  -8  -6   5      132.24      128.40     20.99 o 
  -7  -6   5     1227.51     1146.46     39.62 o 
  -6  -6   5      391.44      402.02     19.11 o 
  -5  -6   5       35.33       21.15      7.97 o 
  -4  -6   5     4312.00     4245.07    115.18 o 
  -3  -6   5     2355.31     2313.00     45.44 o 
  -2  -6   5    15740.70    17049.92    255.81 o 
  -1  -6   5     1872.89     1787.79     22.22 o 
   0  -6   5      303.24      368.39      8.13 o 
   1  -6   5      353.87      313.73     16.93 o 
   2  -6   5      373.51      437.11     11.84 o 
   3  -6   5      657.59      665.41     14.58 o 
   4  -6   5     3715.00     3668.23     51.17 o 
   5  -6   5      398.45      373.26     14.07 o 
   6  -6   5     1372.72     1357.73     25.62 o 
   7  -6   5      553.55      574.97     33.58 o 
   8  -6   5        9.83       10.33     12.33 o 
   9  -6   5      563.07      588.68     26.71 o 
  10  -6   5       29.73       53.79     14.84 o 
  11  -6   5        5.58        8.49     16.79 o 
 -11  -5   5       70.82       88.77     16.28 o 
 -10  -5   5       34.35       25.47     12.60 o 
  -9  -5   5      217.97      222.60     18.55 o 
  -8  -5   5      111.67      130.64     14.65 o 
  -7  -5   5     3564.73     3621.88     69.94 o 
  -6  -5   5       39.65       32.23      6.15 o 
  -5  -5   5     7439.92     7385.57     95.74 o 
  -4  -5   5      236.16      217.68     15.56 o 
  -3  -5   5       70.55       64.03      7.97 o 
  -2  -5   5      116.07      165.21     10.49 o 
  -1  -5   5     4658.45     4729.99     67.04 o 
   0  -5   5      565.32      593.64     11.17 o 
   1  -5   5     8079.73     8026.78     99.61 o 
   2  -5   5    10731.21    11337.57    139.53 o 
   3  -5   5     3578.45     3677.73     50.25 o 
   4  -5   5       74.68       97.77      6.72 o 
   5  -5   5      283.81      292.67     15.68 o 
   6  -5   5     1773.94     1715.52     30.10 o 
   7  -5   5       16.64       14.68      4.92 o 
   8  -5   5      496.32      492.15     23.00 o 
   9  -5   5      462.61      415.36     36.47 o 
  10  -5   5       70.33       86.40     23.09 o 
  11  -5   5      327.84      316.01     24.48 o 
 -11  -4   5       10.48       32.53     19.94 o 
 -10  -4   5       29.79       15.98     11.95 o 
  -9  -4   5      242.46      222.21     18.36 o 
  -8  -4   5      463.21      471.75     22.07 o 
  -7  -4   5       60.35       64.24      6.54 o 
  -6  -4   5     1902.70     1947.62     27.48 o 
  -5  -4   5     1388.76     1372.63     20.13 o 
  -4  -4   5     3473.83     3504.19     47.34 o 
  -3  -4   5     1846.03     1878.10     34.12 o 
  -2  -4   5     8870.36     8865.01    136.35 o 
  -1  -4   5        2.47        1.65      1.95 o 
   0  -4   5       14.95       32.37      5.15 o 
   1  -4   5     1223.85     1273.43     43.82 o 
   2  -4   5      717.52      733.60     14.41 o 
   3  -4   5     3060.52     3038.77     51.56 o 
   4  -4   5     4579.36     4397.15     71.94 o 
   5  -4   5     1180.14     1208.73     19.42 o 
   6  -4   5     4455.40     4354.82     52.87 o 
   7  -4   5      186.30      180.92     10.53 o 
   8  -4   5     1211.25     1170.98     37.52 o 
   9  -4   5       21.97       10.76     11.87 o 
  10  -4   5        2.36        2.15     12.18 o 
  11  -4   5        6.12        7.61     13.73 o 
 -11  -3   5      306.60      284.41     31.48 o 
 -10  -3   5       76.93       73.87     13.82 o 
  -9  -3   5      567.75      580.90     25.40 o 
  -8  -3   5     4084.52     4137.18     53.14 o 
  -7  -3   5      642.81      618.66     14.74 o 
  -6  -3   5     1959.70     2001.57     28.36 o 
  -5  -3   5      297.73      271.47      8.44 o 
  -4  -3   5      127.93      123.63      6.79 o 
  -3  -3   5     1978.15     2025.04     29.47 o 
  -2  -3   5     1181.98     1268.36     33.06 o 
  -1  -3   5     3151.64     3107.60     56.41 o 
   0  -3   5      762.84      723.63     16.70 o 
   1  -3   5      417.55      613.10     15.39 o 
   2  -3   5     1803.25     1830.10     27.06 o 
   3  -3   5     2720.21     2614.59     37.06 o 
   4  -3   5      200.43      223.82      8.72 o 
   5  -3   5      830.47      875.53     18.07 o 
   6  -3   5       45.99       29.94      6.14 o 
   7  -3   5      930.91      929.35     18.33 o 
   8  -3   5      389.68      409.93     14.69 o 
   9  -3   5      340.14      310.14     21.33 o 
  10  -3   5      235.37      258.38     41.45 o 
  11  -3   5      479.03      529.07     29.14 o 
 -11  -2   5      941.31     1016.94     51.42 o 
 -10  -2   5      291.00      293.85     30.43 o 
  -9  -2   5      175.18      185.79     11.16 o 
  -8  -2   5      335.51      303.10     13.61 o 
  -7  -2   5       23.30       17.91      5.60 o 
  -6  -2   5      217.66      218.33     12.80 o 
  -5  -2   5     3339.94     3351.02     41.29 o 
  -4  -2   5     1173.51     1079.24     16.71 o 
  -3  -2   5    11082.28    10602.22    554.97 o 
  -2  -2   5      595.04      548.92     11.54 o 
  -1  -2   5     1022.26      957.42     33.85 o 
   0  -2   5       63.54       96.42      9.37 o 
   1  -2   5     1146.88     1103.70     17.43 o 
   2  -2   5      390.77      471.40     10.45 o 
   3  -2   5      293.42      238.51     10.39 o 
   4  -2   5     1526.58     1379.60     23.72 o 
   5  -2   5     5552.89     5145.94     69.17 o 
   6  -2   5     1647.82     1597.14     32.86 o 
   7  -2   5        7.45        8.18      7.47 o 
   8  -2   5      940.91      954.68     20.21 o 
   9  -2   5      271.10      259.81     12.77 o 
  10  -2   5       53.52       49.33     18.37 o 
  11  -2   5        7.52       -1.05     18.89 o 
 -11  -1   5      560.81      614.46     41.45 o 
 -10  -1   5     1710.12     1840.51     48.79 o 
  -9  -1   5      196.90      231.81     14.12 o 
  -8  -1   5     1174.12     1323.69     33.00 o 
  -7  -1   5       74.67       59.50      7.75 o 
  -6  -1   5     1008.98     1037.46     34.63 o 
  -5  -1   5      886.95      938.48     19.09 o 
  -4  -1   5       80.93      100.02     10.96 o 
  -3  -1   5      464.85      473.88     13.88 o 
  -2  -1   5     6250.88     6257.47     78.56 o 
  -1  -1   5     1799.50     1921.83     27.26 o 
   0  -1   5     6687.96     7133.69     90.64 o 
   1  -1   5       69.24       81.91      3.84 o 
   2  -1   5     9955.99     9744.16    119.52 o 
   3  -1   5     1099.20     1125.55     24.67 o 
   4  -1   5      243.01      218.82     11.13 o 
   5  -1   5      405.74      391.23     15.20 o 
   6  -1   5     1501.68     1425.56     58.25 o 
   7  -1   5        7.90        6.30      7.05 o 
   8  -1   5     2239.40     2235.31     47.49 o 
   9  -1   5      822.44      844.11     23.19 o 
  10  -1   5      373.19      396.70     36.73 o 
  11  -1   5      105.38      121.74     26.24 o 
 -11   0   5      110.85      130.05     14.37 o 
 -10   0   5      179.90      188.75     17.39 o 
  -9   0   5        0.06       -6.03     10.02 o 
  -8   0   5       26.31       22.49      9.63 o 
  -7   0   5      942.44      936.09     43.55 o 
  -6   0   5      345.36      342.04     17.29 o 
  -5   0   5     3741.41     3413.48     49.53 o 
  -4   0   5     2362.81     2171.53     33.80 o 
  -3   0   5      726.59      617.88     16.70 o 
  -2   0   5       14.92       15.19      3.50 o 
  -1   0   5      187.63      119.34      9.58 o 
   0   0   5      463.16      495.70     24.51 o 
   1   0   5      440.55      381.75      9.01 o 
   2   0   5      469.32      485.83     17.58 o 
   3   0   5     6726.71     6492.24    103.14 o 
   4   0   5      270.15      225.16     12.02 o 
   5   0   5     1985.64     1850.81     38.58 o 
   6   0   5      360.03      373.07     35.42 o 
   7   0   5     1348.99     1364.07     46.44 o 
   8   0   5        5.14       19.01      9.04 o 
   9   0   5      595.70      570.20     19.76 o 
  10   0   5       42.13       59.79     10.64 o 
  11   0   5      622.55      587.18     41.45 o 
 -11   1   5      378.22      393.10     49.06 o 
 -10   1   5     1273.16     1333.91     38.50 o 
  -9   1   5       10.90       12.98     10.53 o 
  -8   1   5     1281.87     1242.17     33.88 o 
  -7   1   5     1783.43     1778.13     40.77 o 
  -6   1   5        1.08       12.07      7.79 o 
  -5   1   5      510.51      534.25     19.08 o 
  -4   1   5        4.10       15.40      4.31 o 
  -3   1   5      157.15      111.03      9.45 o 
  -2   1   5     2805.48     2820.72     67.95 o 
  -1   1   5     8848.54     8952.76    135.79 o 
   0   1   5    28414.60    31531.82    644.37 o 
   1   1   5    17066.61    18148.10    268.98 o 
   2   1   5       29.24       34.38      5.74 o 
   3   1   5      178.79      169.90     10.94 o 
   4   1   5       29.21       10.46      7.16 o 
   5   1   5      827.34      740.57     27.79 o 
   6   1   5     3308.82     3226.53     47.74 o 
   7   1   5      861.01      876.53     27.27 o 
   8   1   5     1760.33     1804.77     43.41 o 
   9   1   5      426.53      415.33     21.27 o 
  10   1   5      316.47      350.62     38.49 o 
  11   1   5      139.52      134.33     27.29 o 
 -11   2   5        6.88       48.28     20.99 o 
 -10   2   5      350.36      373.22     23.74 o 
  -9   2   5       80.96       93.93     14.65 o 
  -8   2   5     1001.04     1076.52     37.78 o 
  -7   2   5     1205.67     1181.48     37.78 o 
  -6   2   5     2335.93     2226.79     43.37 o 
  -5   2   5       32.07       40.36      6.92 o 
  -4   2   5     2663.44     2499.65     37.63 o 
  -3   2   5      740.53      782.96     19.67 o 
  -2   2   5     2881.98     2899.94     62.15 o 
  -1   2   5       98.40       97.83     19.68 o 
   0   2   5     1673.48     1933.74     36.55 o 
   1   2   5      748.81      709.27     29.12 o 
   2   2   5     9223.95     9427.84    146.55 o 
   3   2   5     2134.63     2211.51     43.78 o 
   4   2   5     4430.59     4076.91     55.38 o 
   5   2   5      822.86      741.41     16.09 o 
   6   2   5     1688.65     1647.88     38.95 o 
   7   2   5      230.14      259.56     17.76 o 
   8   2   5      524.89      498.57     23.34 o 
   9   2   5      226.66      266.02     20.03 o 
  10   2   5      169.17      161.32     28.07 o 
 -11   3   5      308.99      359.97     25.59 o 
 -10   3   5        4.92       11.19     13.34 o 
  -9   3   5     1723.71     1737.67     45.62 o 
  -8   3   5       63.53       82.65     14.09 o 
  -7   3   5       24.59       21.57     10.00 o 
  -6   3   5        3.60       14.89      5.45 o 
  -5   3   5      958.55      934.31     37.41 o 
  -4   3   5      468.23      460.26     14.94 o 
  -3   3   5     3386.21     3375.91     58.34 o 
  -2   3   5      318.78      277.71      9.70 o 
  -1   3   5     9153.97     9346.85    143.02 o 
   0   3   5     1720.75     1775.23     48.54 o 
   1   3   5      897.87      856.30     17.85 o 
   2   3   5     1329.48     1427.98     50.90 o 
   3   3   5       22.01       44.66      8.34 o 
   4   3   5      710.50      631.97     21.69 o 
   5   3   5     3152.98     2952.74     58.43 o 
   6   3   5      727.30      701.06     25.03 o 
   7   3   5     1246.41     1232.88     35.60 o 
   8   3   5       94.94       78.50     19.15 o 
   9   3   5      784.99      817.72     30.98 o 
  10   3   5      377.37      393.99     29.12 o 
 -11   4   5       11.43       32.48     15.02 o 
 -10   4   5     1261.01     1394.01     43.29 o 
  -9   4   5        7.01       14.36     13.12 o 
  -8   4   5      650.93      644.26     27.25 o 
  -7   4   5       27.99       19.94     10.39 o 
  -6   4   5     3821.30     3810.65     87.11 o 
  -5   4   5     1802.90     1827.29     31.47 o 
  -4   4   5      687.99      625.42     36.99 o 
  -3   4   5     5718.47     5460.61     72.27 o 
  -2   4   5      164.85      161.95      8.46 o 
  -1   4   5      659.55      620.66     17.43 o 
   0   4   5      833.95      847.89     22.25 o 
   1   4   5      657.30      654.77     14.13 o 
   2   4   5     5061.94     5004.92     84.72 o 
   3   4   5     5118.29     4732.95     63.83 o 
   4   4   5     8838.21     8622.86    140.60 o 
   5   4   5     1783.39     1735.24     49.59 o 
   6   4   5      792.68      682.41     25.97 o 
   7   4   5      443.58      524.01     24.48 o 
   8   4   5      286.87      219.64     19.48 o 
   9   4   5      375.09      381.72     25.41 o 
  10   4   5     1382.17     1492.64     45.57 o 
 -11   5   5      104.18      125.20     19.28 o 
 -10   5   5      367.61      399.02     27.06 o 
  -9   5   5      458.20      467.30     27.55 o 
  -8   5   5        1.43        6.03     12.24 o 
  -7   5   5      578.70      565.68     25.69 o 
  -6   5   5     1086.25     1072.31     33.34 o 
  -5   5   5     1130.46     1075.71     44.60 o 
  -4   5   5     2271.57     2228.38     43.22 o 
  -3   5   5     2225.84     2176.95     34.36 o 
  -2   5   5     2067.48     2041.98     33.50 o 
  -1   5   5      142.63      144.54     10.21 o 
   0   5   5     5827.92     6243.24    116.75 o 
   1   5   5      427.98      409.04     11.84 o 
   2   5   5       11.85        8.15      3.66 o 
   3   5   5        0.94       -0.40      6.93 o 
   4   5   5     1477.74     1431.81     37.08 o 
   5   5   5       41.71       40.39     10.31 o 
   6   5   5     2480.82     2441.56     85.01 o 
   7   5   5     1075.67     1114.22     57.98 o 
   8   5   5      642.52      606.73     27.76 o 
   9   5   5      142.97      144.14     48.80 o 
 -10   6   5       16.07       63.76     16.43 o 
  -9   6   5      341.71      370.85     26.11 o 
  -8   6   5     1649.21     1703.86     47.63 o 
  -7   6   5     1190.78     1127.91     38.31 o 
  -6   6   5        9.41        5.83     10.31 o 
  -5   6   5     1192.19     1168.06     48.80 o 
  -4   6   5      458.62      434.38     16.89 o 
  -3   6   5        1.07       -6.28      6.28 o 
  -2   6   5        1.34        6.98      5.41 o 
  -1   6   5      255.47      292.80     26.24 o 
   0   6   5      101.39      100.20     10.16 o 
   1   6   5     6921.57     6757.66    138.12 o 
   2   6   5       17.54       11.84      9.45 o 
   3   6   5     3028.77     2877.64     58.99 o 
   4   6   5       63.85       54.47     17.32 o 
   5   6   5      450.72      434.26     21.68 o 
   6   6   5      784.94      766.72     30.20 o 
   7   6   5      291.55      256.45     21.15 o 
   8   6   5       67.75      103.53     16.88 o 
   9   6   5     1380.17     1383.29     45.07 o 
 -10   7   5      544.68      603.67     41.72 o 
  -9   7   5      173.74      173.70     21.33 o 
  -8   7   5       25.02       22.92     13.88 o 
  -7   7   5       25.42        9.00     12.92 o 
  -6   7   5      654.47      755.09     41.98 o 
  -5   7   5     1089.99      928.78     45.13 o 
  -4   7   5      494.38      510.04     33.58 o 
  -3   7   5     1147.02     1104.37     23.19 o 
  -2   7   5     4136.97     4218.13     65.60 o 
  -1   7   5      143.19      123.25      9.96 o 
   0   7   5     1130.10     1198.71     23.87 o 
   1   7   5      123.78      119.99      8.83 o 
   2   7   5       67.46       55.10     10.39 o 
   3   7   5      111.78       96.30     13.34 o 
   4   7   5     1323.19     1230.40     36.34 o 
   5   7   5      494.81      447.36     24.92 o 
   6   7   5     3416.93     3408.41     73.07 o 
   7   7   5     1286.99     1287.00     41.74 o 
   8   7   5     1458.65     1516.50     46.94 o 
  -9   8   5     1151.63     1222.12     53.79 o 
  -8   8   5      342.95      330.06     35.68 o 
  -7   8   5      232.95      258.69     32.01 o 
  -6   8   5        8.62       -3.67     16.27 o 
  -4   8   5       77.82       67.69     19.94 o 
  -3   8   5      614.96      572.67     17.02 o 
  -2   8   5       24.44       21.41      6.89 o 
  -1   8   5      481.13      516.52     17.45 o 
   0   8   5     1670.48     1801.55     29.13 o 
   1   8   5     2421.81     2490.87     53.24 o 
   2   8   5       66.06       69.68     13.12 o 
   3   8   5      540.06      520.54     32.53 o 
   4   8   5     1199.83     1134.13     40.40 o 
   5   8   5      151.35      120.28     15.90 o 
   6   8   5      129.70      135.66     17.76 o 
   7   8   5       35.09       14.38     21.25 o 
  -8   9   5       20.58       -4.20     22.04 o 
  -7   9   5       34.31       66.12     23.61 o 
  -6   9   5      621.06      622.34     41.98 o 
  -5   9   5      546.49      545.20     38.83 o 
  -4   9   5     1604.17     1545.87     61.92 o 
  -3   9   5     1317.62     1313.94     55.62 o 
  -2   9   5       46.77       42.39      8.62 o 
  -1   9   5      371.65      378.18     14.54 o 
   0   9   5      130.04      117.27     14.16 o 
   1   9   5      126.19      107.82     16.27 o 
   2   9   5      254.49      216.76     18.63 o 
   3   9   5      338.82      303.00     21.11 o 
   4   9   5      200.43      196.48     18.88 o 
   5   9   5     3477.67     3486.11     76.04 o 
   6   9   5       52.96       28.90     14.34 o 
   7   9   5      872.64      911.77     61.13 o 
  -8  10   5      808.01      955.54     55.10 o 
  -7  10   5      488.64      534.18     44.60 o 
  -6  10   5       70.18       78.71     24.14 o 
  -5  10   5      536.06      442.88     40.93 o 
  -4  10   5      191.91      151.12     26.24 o 
  -3  10   5        1.06       -1.57     17.32 o 
  -2  10   5      508.06      479.09     23.32 o 
  -1  10   5      933.06      901.68     24.82 o 
   0  10   5     2184.39     2308.89     43.43 o 
   1  10   5       37.82       41.40     10.35 o 
   2  10   5     2148.04     2146.84     52.30 o 
   3  10   5       22.80       13.90     11.48 o 
   4  10   5      281.43      251.66     21.33 o 
   5  10   5      142.58      150.64     23.09 o 
   6  10   5       13.53       15.65     16.53 o 
  -6  11   5      309.55      359.44     39.36 o 
  -5  11   5     1275.59     1148.12     57.72 o 
  -4  11   5       42.54       35.16     21.51 o 
  -3  11   5      267.54      221.96     30.43 o 
  -2  11   5        0.55      -17.32     17.32 o 
  -1  11   5      942.16      966.65     26.54 o 
   0  11   5      361.74      391.52     25.46 o 
   1  11   5      370.29      335.34     18.72 o 
   2  11   5        9.34        3.15     12.24 o 
   3  11   5      282.70      264.06     22.06 o 
   4  11   5      431.63      409.82     37.78 o 
  -5  12   5       15.25       41.45     24.66 o 
  -4  12   5        0.37       -8.40     20.46 o 
  -3  12   5      103.51      111.24     26.76 o 
  -2  12   5      926.28      885.23     50.37 o 
  -1  12   5      751.23      734.10     47.23 o 
   0  12   5     1063.34     1094.35     36.67 o 
   1  12   5      773.72      824.27     27.10 o 
   2  12   5       11.53        5.88     11.07 o 
   3  12   5      296.68      326.02     21.10 o 
  -2  13   5       99.44       94.98     26.76 o 
  -1  13   5       46.54       33.06     24.66 o 
  -2 -16   6       93.37       78.19     24.14 o 
  -1 -16   6      341.20      376.76     36.73 o 
   0 -16   6       90.77      108.10     24.66 o 
   1 -16   6        9.71       15.22     19.94 o 
   2 -16   6       53.47       50.90     22.04 o 
   3 -16   6       92.05       91.30     25.19 o 
   4 -16   6      192.83      174.21     28.86 o 
  -4 -15   6        3.66        6.30     18.89 o 
  -3 -15   6      169.34      191.00     29.39 o 
  -2 -15   6      188.21      195.20     28.86 o 
  -1 -15   6     1130.66     1098.27     54.57 o 
   0 -15   6     1122.83     1197.44     56.15 o 
   1 -15   6       56.09       43.03     19.94 o 
   2 -15   6      496.99      529.98     42.50 o 
   3 -15   6      373.08      369.94     37.26 o 
   4 -15   6      633.49      739.88     46.70 o 
   5 -15   6       39.80       27.54     16.27 o 
   6 -15   6      140.48      155.13     16.45 o 
  -5 -14   6        9.18        1.92     13.17 o 
  -4 -14   6      558.72      641.23     40.93 o 
  -3 -14   6       69.08       57.20     20.46 o 
  -2 -14   6      856.38      808.62     46.18 o 
  -1 -14   6       18.19       -3.67     17.32 o 
   0 -14   6       11.10        0.00     16.79 o 
   1 -14   6      667.55      713.64     41.98 o 
   2 -14   6       29.86       12.07     18.37 o 
   3 -14   6      460.51      461.13     21.00 o 
   4 -14   6     1204.75     1226.15     37.88 o 
   5 -14   6       15.53       16.05     10.97 o 
   6 -14   6      326.46      341.88     20.09 o 
   7 -14   6      945.60      970.84     31.64 o 
  -6 -13   6       81.92      113.62     17.06 o 
  -5 -13   6       12.43       -1.94     12.55 o 
  -4 -13   6      198.62      208.23     19.29 o 
  -3 -13   6      691.39      720.99     42.50 o 
  -2 -13   6      796.52      788.68     42.50 o 
  -1 -13   6      325.31      350.52     33.06 o 
   0 -13   6       36.97       26.76     16.27 o 
   1 -13   6     1414.97     1508.09     60.87 o 
   2 -13   6       86.81       81.17     10.27 o 
   3 -13   6     1007.71     1014.70     27.24 o 
   4 -13   6      323.41      342.39     17.96 o 
   5 -13   6        0.01      -15.13     15.13 o 
   6 -13   6       84.26       74.00     12.11 o 
   7 -13   6       63.92       75.99     16.88 o 
   8 -13   6        3.64        0.69     13.71 o 
  -7 -12   6       31.60       16.75     12.70 o 
  -6 -12   6      641.78      630.52     38.83 o 
  -5 -12   6       71.99       87.11     20.20 o 
  -4 -12   6      402.28      430.46     25.03 o 
  -3 -12   6      169.49      192.12     22.83 o 
  -2 -12   6     2744.88     2766.93     86.06 o 
  -1 -12   6       61.32       23.09     15.22 o 
   0 -12   6        8.70       -8.92     13.12 o 
   1 -12   6      145.42      153.75     13.74 o 
   2 -12   6      417.66      433.30     29.78 o 
   3 -12   6      867.41      882.11     31.92 o 
   4 -12   6     1171.18     1122.89     31.90 o 
   5 -12   6      178.96      184.97     14.33 o 
   6 -12   6     3840.32     3795.02    162.41 o 
   7 -12   6      439.53      429.49     34.63 o 
   8 -12   6      902.60      934.65     37.78 o 
   9 -12   6      517.52      404.91     96.03 o 
  -8 -11   6       42.73       47.60     15.00 o 
  -7 -11   6       24.82       23.95     13.51 o 
  -6 -11   6       87.95       78.97     14.65 o 
  -5 -11   6       96.33      102.17     17.05 o 
  -4 -11   6      347.71      379.44     21.33 o 
  -3 -11   6        5.30       13.91     10.39 o 
  -2 -11   6      104.72       94.36     13.30 o 
  -1 -11   6      184.22      173.69     23.09 o 
   0 -11   6     1810.51     1851.26     63.49 o 
   1 -11   6      639.61      695.95     18.43 o 
   2 -11   6      427.92      423.21     15.83 o 
   3 -11   6      336.44      356.81     15.65 o 
   4 -11   6       18.06       14.77      8.07 o 
   5 -11   6      210.02      203.02     17.06 o 
   6 -11   6      236.78      233.58     19.08 o 
   7 -11   6     1083.63     1053.17     35.62 o 
   8 -11   6      640.05      675.89     30.57 o 
   9 -11   6      132.54      106.70     17.60 o 
  -9 -10   6       56.29       58.47     19.68 o 
  -8 -10   6      387.68      420.70     25.97 o 
  -7 -10   6     1638.95     1615.75     44.52 o 
  -6 -10   6      742.95      760.22     29.31 o 
  -5 -10   6      602.70      557.54     24.86 o 
  -4 -10   6     1030.10      951.67     30.60 o 
  -3 -10   6     3608.04     3575.78     70.12 o 
  -2 -10   6      342.77      286.21     18.36 o 
  -1 -10   6     1042.38     1090.10     31.53 o 
   0 -10   6       71.79       90.03     16.27 o 
   1 -10   6      596.19      607.32     16.42 o 
   2 -10   6      358.91      378.96     14.44 o 
   3 -10   6      810.04      805.35     30.27 o 
   4 -10   6      424.00      404.26     16.32 o 
   5 -10   6     2123.99     2118.78     89.99 o 
   6 -10   6        7.82        1.82     10.37 o 
   7 -10   6      153.67      147.77     17.06 o 
   9 -10   6      353.29      336.65     25.03 o 
  10 -10   6        3.01       12.75     14.62 o 
  -9  -9   6       47.77       58.35     15.20 o 
  -8  -9   6      355.29      388.37     24.30 o 
  -7  -9   6       67.89       70.02     12.97 o 
  -6  -9   6      133.20      132.46     15.02 o 
  -5  -9   6      805.22      763.59     41.98 o 
  -4  -9   6      291.12      288.87     18.73 o 
  -3  -9   6      164.96      176.83     14.46 o 
  -2  -9   6     5887.87     6166.39    105.75 o 
  -1  -9   6      728.48      764.34     16.70 o 
   0  -9   6     1590.62     1726.27     30.28 o 
   1  -9   6      168.11      173.18      9.30 o 
   2  -9   6     2867.10     2811.93     43.05 o 
   3  -9   6      708.46      694.04     18.00 o 
   4  -9   6      167.83      175.99      9.88 o 
   5  -9   6       25.17       11.89      9.08 o 
   6  -9   6      745.65      703.88     51.16 o 
   7  -9   6      643.32      570.27     60.34 o 
   8  -9   6     2287.13     2193.73     53.59 o 
   9  -9   6       78.56       67.19     15.77 o 
  10  -9   6      735.07      762.90     42.24 o 
 -10  -8   6      136.28      134.94     18.54 o 
  -9  -8   6      803.84      800.25     31.35 o 
  -8  -8   6       26.69       21.92     11.72 o 
  -7  -8   6     3148.58     3122.20     65.48 o 
  -6  -8   6       85.89       85.80     12.55 o 
  -5  -8   6      830.40      765.85     26.34 o 
  -4  -8   6        3.02        6.05      7.77 o 
  -3  -8   6      123.77      136.78     12.99 o 
  -2  -8   6      126.20      124.21     19.94 o 
  -1  -8   6     1735.86     1793.54     28.56 o 
   0  -8   6      767.55      923.74     15.65 o 
   1  -8   6      838.31      766.60     16.54 o 
   2  -8   6      154.54      133.42      8.55 o 
   3  -8   6     1796.29     1792.60     49.08 o 
   4  -8   6     2446.74     2351.83     37.19 o 
   5  -8   6      712.87      691.53     21.50 o 
   6  -8   6      233.81      227.96     16.88 o 
   7  -8   6       78.15       56.87     23.35 o 
   8  -8   6       22.79        5.35     11.06 o 
   9  -8   6      486.44      483.43     27.81 o 
  10  -8   6      530.90      548.59     31.75 o 
 -10  -7   6      461.46      459.68     40.14 o 
  -9  -7   6      436.33      412.94     42.50 o 
  -8  -7   6     1751.04     1734.25     45.07 o 
  -7  -7   6        1.44        3.31      9.46 o 
  -6  -7   6     1799.40     1811.22     43.23 o 
  -5  -7   6      813.72      776.72     25.22 o 
  -4  -7   6      538.28      575.84     21.70 o 
  -3  -7   6     1899.11     1931.53     41.55 o 
  -2  -7   6     7820.20     8093.58    130.22 o 
  -1  -7   6     1315.68     1305.35     49.02 o 
   0  -7   6       38.39       46.38      4.45 o 
   1  -7   6     3678.15     3701.35     55.63 o 
   2  -7   6      217.51      230.11     11.81 o 
   3  -7   6     2787.12     2922.97     37.40 o 
   4  -7   6      312.29      302.55     11.34 o 
   5  -7   6      488.11      456.45     13.93 o 
   6  -7   6       92.56       87.55     11.02 o 
   7  -7   6     2743.40     2740.53     77.14 o 
   8  -7   6     1675.35     1633.01     43.39 o 
   9  -7   6      404.87      391.96     24.46 o 
  10  -7   6      193.83      237.25     22.07 o 
  11  -7   6       44.50       36.90     15.94 o 
 -10  -6   6        8.62       11.83     12.33 o 
  -9  -6   6      525.19      531.45     26.34 o 
  -8  -6   6     4987.55     4875.70     91.26 o 
  -7  -6   6     1072.21     1092.99     32.84 o 
  -6  -6   6     1183.77     1157.85     53.52 o 
  -5  -6   6       98.87       72.41     10.20 o 
  -4  -6   6      687.28      653.04     21.70 o 
  -3  -6   6        2.53       -5.67      5.67 o 
  -2  -6   6     2540.74     2749.26     51.76 o 
  -1  -6   6     1614.79     1598.27     32.79 o 
   0  -6   6     3462.54     3481.49     46.30 o 
   1  -6   6      530.53      559.29     13.87 o 
   2  -6   6    10947.48    10979.46    136.29 o 
   3  -6   6      970.95      985.51     16.88 o 
   4  -6   6      834.85      779.92     17.58 o 
   5  -6   6       88.96      108.35      8.18 o 
   6  -6   6     2788.94     2710.57     42.89 o 
   7  -6   6      257.29      254.02     32.01 o 
   8  -6   6     1085.41     1108.68     34.48 o 
   9  -6   6        0.45       -9.13     11.31 o 
  10  -6   6      538.91      564.96     28.71 o 
  11  -6   6       35.40       40.63     15.53 o 
 -11  -5   6     2544.69     2624.35    111.51 o 
 -10  -5   6      124.69      130.11     17.25 o 
  -9  -5   6      334.96      330.76     22.25 o 
  -8  -5   6       84.48       73.39     13.17 o 
  -7  -5   6        9.50       -0.10      9.25 o 
  -6  -5   6      489.13      559.44     21.70 o 
  -5  -5   6     6299.85     6124.83     68.65 o 
  -4  -5   6      310.98      271.46     21.51 o 
  -3  -5   6     5868.40     5984.13     98.14 o 
  -2  -5   6     1403.20     1444.16     31.35 o 
  -1  -5   6     1114.01      920.38     32.53 o 
   0  -5   6      173.47      207.85     10.90 o 
   1  -5   6        4.92        3.45      4.41 o 
   2  -5   6      766.66      910.13     17.56 o 
   3  -5   6     1371.00     1521.17     25.52 o 
   4  -5   6     1695.15     1780.31     29.50 o 
   5  -5   6     6550.75     6369.84    102.16 o 
   6  -5   6     1139.70     1152.68     34.59 o 
   7  -5   6     1133.77     1162.18     20.98 o 
   8  -5   6       76.63       85.14     13.54 o 
   9  -5   6     2020.21     2081.47     52.05 o 
  10  -5   6      208.16      199.51     33.06 o 
  11  -5   6        0.06       -9.89     13.34 o 
 -11  -4   6       53.81       55.62     20.99 o 
 -10  -4   6      261.87      219.42     19.85 o 
  -9  -4   6     1414.69     1423.14     40.05 o 
  -8  -4   6     1794.99     1729.44     45.13 o 
  -7  -4   6      477.45      474.63     15.52 o 
  -6  -4   6     4082.64     4010.22     48.85 o 
  -5  -4   6      702.98      661.14     24.69 o 
  -4  -4   6      118.66      128.38      6.87 o 
  -3  -4   6      201.42      229.54      7.43 o 
  -2  -4   6     8163.77     8466.26    127.16 o 
  -1  -4   6      172.36      219.63     33.06 o 
   0  -4   6      374.85      320.82     11.68 o 
   1  -4   6     2847.42     2952.18     91.04 o 
   2  -4   6     7931.74     7848.63     98.25 o 
   3  -4   6     5085.05     4880.27     88.16 o 
   4  -4   6       52.80       49.16      6.68 o 
   5  -4   6     1140.35     1159.13     23.25 o 
   6  -4   6       74.64       76.65      6.71 o 
   7  -4   6      783.32      747.95     23.93 o 
   8  -4   6        9.50        7.19      5.91 o 
   9  -4   6      321.45      278.39     20.78 o 
  10  -4   6      397.47      389.08     25.20 o 
  11  -4   6      713.50      761.99     49.59 o 
 -11  -3   6       27.32       18.89     19.94 o 
 -10  -3   6      563.92      601.67     27.39 o 
  -9  -3   6     1199.85     1216.25     36.71 o 
  -8  -3   6       95.69       77.18      8.02 o 
  -7  -3   6     2627.68     2743.25     37.80 o 
  -6  -3   6      502.99      525.23     12.96 o 
  -5  -3   6     3215.33     3211.81     40.05 o 
  -4  -3   6    10316.76    10437.94    129.54 o 
  -3  -3   6     4655.24     4592.33     73.03 o 
  -2  -3   6      765.74      754.74     14.66 o 
  -1  -3   6        3.58        8.52      3.88 o 
   0  -3   6     3803.24     4013.40     66.90 o 
   1  -3   6        8.83       18.01      3.42 o 
   2  -3   6     3564.53     3646.62     60.10 o 
   3  -3   6     8292.39     7958.07    140.10 o 
   4  -3   6     2710.61     2660.26     39.57 o 
   5  -3   6       19.08        7.75      4.84 o 
   6  -3   6     3641.19     3425.86     78.45 o 
   7  -3   6     2126.84     2031.64     31.17 o 
   8  -3   6     1598.14     1600.59     27.55 o 
   9  -3   6      569.96      547.84     25.77 o 
  10  -3   6      843.49      881.55     49.33 o 
  11  -3   6       59.36       53.52     23.61 o 
 -11  -2   6      865.35      865.29     48.80 o 
 -10  -2   6      119.88       99.17     23.09 o 
  -9  -2   6      577.43      582.80     21.74 o 
  -8  -2   6      240.15      227.28     14.77 o 
  -7  -2   6     7765.92     7850.99     90.29 o 
  -6  -2   6      160.41      156.32     11.44 o 
  -5  -2   6     1125.16     1244.82     20.80 o 
  -4  -2   6      188.13      174.04      9.98 o 
  -3  -2   6      549.57      567.44     13.41 o 
  -2  -2   6        7.87       11.90      3.53 o 
  -1  -2   6     5410.49     5300.59     82.92 o 
   0  -2   6    11391.03    12413.91    167.90 o 
   1  -2   6     2812.98     2571.35     35.29 o 
   2  -2   6      163.61      172.26      7.16 o 
   3  -2   6     4484.91     4418.60     73.27 o 
   4  -2   6       73.62       71.53      7.79 o 
   5  -2   6       17.59       13.09      6.28 o 
   6  -2   6      406.02      381.04     16.11 o 
   7  -2   6       49.52       50.90      8.88 o 
   8  -2   6      126.20      134.17     11.03 o 
   9  -2   6     3282.18     3345.44     54.96 o 
  10  -2   6      691.20      685.30     42.50 o 
  11  -2   6      628.07      661.69     45.65 o 
 -11  -1   6       30.61       79.76     23.61 o 
 -10  -1   6      890.32      957.61     32.42 o 
  -9  -1   6      151.18      147.73     12.58 o 
  -8  -1   6      282.75      272.23     14.20 o 
  -7  -1   6      172.27      162.53     11.21 o 
  -6  -1   6     5624.85     5468.40     74.96 o 
  -5  -1   6       92.56       93.10      6.61 o 
  -4  -1   6     4221.23     3911.71    138.01 o 
  -3  -1   6      880.41      944.44     18.17 o 
  -2  -1   6     2969.43     2807.20     62.80 o 
  -1  -1   6     5005.44     5333.52     67.85 o 
   0  -1   6     3323.12     3701.09     48.21 o 
   1  -1   6       34.65       33.15      3.65 o 
   2  -1   6     2958.86     2911.73     40.07 o 
   3  -1   6      125.71      143.13      7.27 o 
   4  -1   6     3212.14     3036.23     61.39 o 
   5  -1   6       96.28       97.78      9.83 o 
   6  -1   6     2051.87     1985.70     66.12 o 
   7  -1   6     2260.99     2185.84     46.18 o 
   8  -1   6      262.27      253.35     16.85 o 
   9  -1   6        6.72       -3.64      7.87 o 
  10  -1   6       29.43       18.89     17.84 o 
  11  -1   6      310.77      372.04     37.78 o 
 -11   0   6      167.54      193.63     28.34 o 
 -10   0   6     1770.58     1894.00     78.45 o 
  -9   0   6     4933.87     5127.11     92.71 o 
  -8   0   6       77.49      103.24     12.76 o 
  -7   0   6      901.46      929.46     27.02 o 
  -6   0   6     1141.31     1127.61     24.00 o 
  -5   0   6     1049.17     1011.82     21.36 o 
  -4   0   6        4.81       -0.79      5.19 o 
  -3   0   6    11020.11    11459.06    141.06 o 
  -2   0   6      410.48      448.93     11.46 o 
  -1   0   6     5762.73     5956.01     75.01 o 
   0   0   6    16919.81    18509.31    219.82 o 
   1   0   6    17313.71    17371.45    207.52 o 
   2   0   6     1815.58     1891.54     94.71 o 
   3   0   6       17.27       23.69      3.17 o 
   4   0   6     1681.58     1538.06     34.11 o 
   5   0   6     2794.57     2753.67     56.93 o 
   6   0   6     1376.72     1244.79     55.36 o 
   7   0   6     1851.55     1843.44     80.02 o 
   8   0   6     1136.73     1176.41     33.74 o 
   9   0   6       94.66       91.11     13.54 o 
  10   0   6     1512.59     1655.28     36.90 o 
  11   0   6     1092.64     1154.94     59.30 o 
 -11   1   6      861.25     1054.74     36.81 o 
 -10   1   6      129.55      131.92     17.06 o 
  -9   1   6        6.26       -6.54     12.07 o 
  -8   1   6      243.63      263.82     18.54 o 
  -7   1   6     2415.86     2413.70     50.80 o 
  -6   1   6     3497.36     3490.16     64.88 o 
  -5   1   6     3677.68     3606.11     51.83 o 
  -4   1   6     3941.56     3984.16    102.32 o 
  -3   1   6     9578.96     9263.54    141.70 o 
  -2   1   6      507.62      452.50     15.09 o 
  -1   1   6      680.04      658.37     17.25 o 
   0   1   6      133.92      156.32      7.87 o 
   1   1   6     2668.36     3013.74     77.92 o 
   2   1   6        7.20       35.86      6.68 o 
   3   1   6     3509.24     3331.24     60.47 o 
   4   1   6     8873.86     8834.31    140.98 o 
   5   1   6     4363.30     4218.52     75.86 o 
   6   1   6      903.51      789.50     25.57 o 
   7   1   6      747.51      727.77     25.97 o 
   8   1   6       51.88       45.15     11.31 o 
   9   1   6       83.16       77.64     13.14 o 
  10   1   6      312.27      324.51     22.80 o 
 -11   2   6       11.37       43.61     14.75 o 
 -10   2   6     1024.61     1118.99     37.26 o 
  -9   2   6        5.57       12.41     11.28 o 
  -8   2   6     3558.39     3565.87     70.82 o 
  -7   2   6      870.82      912.17     28.74 o 
  -6   2   6     1488.84     1449.09     33.57 o 
  -5   2   6       30.30       27.62      6.89 o 
  -4   2   6     2714.11     2558.88     46.91 o 
  -3   2   6       48.18       46.73      6.89 o 
  -2   2   6     6145.19     6089.16     79.74 o 
  -1   2   6     1186.50     1159.57     30.17 o 
   0   2   6    18993.77    21652.37    320.73 o 
   1   2   6        2.72        5.94      8.66 o 
   2   2   6     1173.16     1091.25     26.88 o 
   3   2   6      404.15      360.36     24.40 o 
   4   2   6     4642.50     4668.85    197.56 o 
   5   2   6      486.66      458.79     30.43 o 
   6   2   6      994.53      999.84     29.87 o 
   7   2   6       24.86       33.59     10.57 o 
   8   2   6     3127.75     2993.06     63.63 o 
   9   2   6      180.76      155.81     23.09 o 
  10   2   6     1315.33     1395.34     67.69 o 
 -11   3   6      198.26      208.03     21.48 o 
 -10   3   6      225.21      233.61     21.65 o 
  -9   3   6      270.92      251.45     20.78 o 
  -8   3   6       19.79       44.60     11.87 o 
  -7   3   6     1830.28     1760.20     43.20 o 
  -6   3   6     1889.52     1869.43     44.31 o 
  -5   3   6    10184.65    10034.83    154.36 o 
  -4   3   6       78.94       85.96      8.64 o 
  -3   3   6     3876.52     4014.93    123.31 o 
  -2   3   6     2008.66     2125.67     33.83 o 
  -1   3   6      699.87      771.96     43.29 o 
   0   3   6      367.29      405.38     16.79 o 
   1   3   6     6709.81     6427.80     99.14 o 
   2   3   6        3.27        3.24      6.28 o 
   3   3   6     8509.31     8658.06    139.68 o 
   4   3   6     1012.23     1010.33     43.55 o 
   5   3   6     2662.68     2672.39     65.07 o 
   6   3   6     1030.82     1018.69     30.97 o 
   7   3   6       48.84       38.69     10.94 o 
   8   3   6     1735.73     1698.79     45.62 o 
   9   3   6      154.72      151.04     17.43 o 
  10   3   6       93.69       82.77     16.14 o 
 -10   4   6      362.26      409.98     36.99 o 
  -9   4   6     1118.04     1256.58     39.45 o 
  -8   4   6     1024.39     1065.37     34.85 o 
  -7   4   6        5.00        4.50     13.12 o 
  -6   4   6       29.57       36.73     15.22 o 
  -5   4   6      638.71      675.47     35.94 o 
  -4   4   6      183.03      202.11     14.95 o 
  -3   4   6     3022.25     3120.84     46.03 o 
  -2   4   6     7261.52     7316.70     95.76 o 
  -1   4   6     2451.05     2516.93     47.30 o 
   0   4   6      675.62      706.12     21.14 o 
   1   4   6     1544.29     1575.78     33.02 o 
   2   4   6       25.28       16.64      7.23 o 
   3   4   6      596.35      618.00     22.60 o 
   4   4   6        4.01        6.15      8.05 o 
   5   4   6      126.93      136.27     16.79 o 
   6   4   6      743.58      660.53     50.11 o 
   7   4   6       79.64       78.86     30.70 o 
   8   4   6     1446.15     1450.53     49.85 o 
   9   4   6      621.64      645.26     30.77 o 
 -10   5   6        7.33       74.28     67.95 o 
  -9   5   6      151.36      114.30     18.89 o 
  -8   5   6     2401.87     2386.17     57.45 o 
  -7   5   6      401.62      402.14     28.86 o 
  -6   5   6      539.55      495.87     33.58 o 
  -5   5   6      264.66      226.69     25.19 o 
  -4   5   6     3969.67     3906.78     69.41 o 
  -3   5   6      378.93      390.95     13.25 o 
  -2   5   6        0.05        4.38      5.24 o 
  -1   5   6        2.87        1.79      6.82 o 
   0   5   6     2947.64     3097.24     57.88 o 
   1   5   6      708.47      731.91     16.41 o 
   2   5   6     2720.10     2761.15     77.66 o 
   3   5   6     3490.68     3235.01     63.98 o 
   4   5   6     3640.01     3684.35     72.15 o 
   5   5   6      104.13       87.21     19.94 o 
   6   5   6      111.42      114.52     14.62 o 
   7   5   6       28.35       17.60     11.95 o 
   8   5   6       51.07       26.89     13.07 o 
   9   5   6       50.74       60.37     15.98 o 
 -10   6   6       62.32       87.81     19.15 o 
  -9   6   6      115.92      139.20     19.94 o 
  -8   6   6        2.73       -0.27     19.94 o 
  -7   6   6       47.22       37.78     19.42 o 
  -6   6   6        2.23       15.22     16.27 o 
  -5   6   6      331.75      355.25     30.96 o 
  -4   6   6       45.21       36.84      8.93 o 
  -3   6   6     3779.74     3815.28     56.01 o 
  -2   6   6      269.12      274.37     18.54 o 
  -1   6   6     5997.31     5988.18     83.12 o 
   0   6   6      183.74      198.66     14.09 o 
   1   6   6     1168.99     1235.09     47.49 o 
   2   6   6       46.22       28.48      8.67 o 
   3   6   6      116.39      119.84     14.04 o 
   4   6   6     1296.18     1223.49     35.61 o 
   5   6   6      893.31      925.08     55.88 o 
   6   6   6      374.48      389.32     43.82 o 
   7   6   6     1060.68     1041.31     36.81 o 
   8   6   6       17.96        2.65     13.22 o 
  -9   7   6      257.59      211.99     31.48 o 
  -8   7   6      562.62      548.35     40.40 o 
  -7   7   6        4.32       26.24     18.89 o 
  -6   7   6     2428.71     2318.28     79.23 o 
  -5   7   6      636.36      648.57     39.36 o 
  -4   7   6      568.50      588.23     37.26 o 
  -3   7   6     1606.56     1630.84     30.85 o 
  -2   7   6       10.51        8.36      7.68 o 
  -1   7   6      190.12      185.18     12.10 o 
   0   7   6     1568.68     1720.76     75.04 o 
   1   7   6     1099.41     1117.75     31.72 o 
   2   7   6     4970.44     4935.84    224.32 o 
   3   7   6       35.90       18.22     10.37 o 
   4   7   6      358.44      338.79     42.50 o 
   5   7   6       38.93       37.26     12.62 o 
   6   7   6      260.61      233.07     20.25 o 
   7   7   6       69.04       63.80     15.31 o 
   8   7   6       69.84       85.79     16.96 o 
  -9   8   6      378.19      395.13     40.40 o 
  -8   8   6       84.89       58.77     23.61 o 
  -7   8   6      100.94       99.17     24.66 o 
  -6   8   6        8.86        7.87     18.89 o 
  -5   8   6      144.01      150.07     25.19 o 
  -4   8   6     2166.84     1998.71     71.89 o 
  -3   8   6      765.19      710.71     32.80 o 
  -2   8   6      238.76      253.40     17.20 o 
  -1   8   6     3622.21     3658.23     57.81 o 
   0   8   6     1928.31     2049.51     41.09 o 
   1   8   6     1339.00     1311.72     49.33 o 
   2   8   6      621.50      597.61     27.81 o 
   3   8   6      201.11      207.27     24.66 o 
   4   8   6      246.89      249.61     27.02 o 
   5   8   6     1464.18     1389.57     42.67 o 
   6   8   6      227.75      238.32     22.26 o 
   7   8   6      814.88      811.39     35.16 o 
  -8   9   6        6.67       11.02     22.56 o 
  -7   9   6     1193.67     1232.60     59.82 o 
  -6   9   6       15.36       -1.05     19.94 o 
  -5   9   6      146.14      126.99     25.71 o 
  -4   9   6      873.90      712.06     44.08 o 
  -3   9   6      155.97      135.38     24.66 o 
  -2   9   6       11.45        3.47      7.76 o 
  -1   9   6     1051.21     1115.80     27.57 o 
   0   9   6      390.69      369.15     24.30 o 
   1   9   6     2347.02     2311.36     53.06 o 
   2   9   6      837.26      833.77     30.24 o 
   3   9   6      529.42      523.36     25.22 o 
   4   9   6      541.11      510.24     57.20 o 
   5   9   6       47.86       33.10     13.71 o 
   6   9   6       47.24       37.56     14.79 o 
  -7  10   6      395.99      375.19     40.40 o 
  -6  10   6       13.85      -18.89     18.89 o 
  -5  10   6      104.40       89.73     24.66 o 
  -4  10   6     2580.14     2436.87     86.06 o 
  -3  10   6       49.31        9.97     19.94 o 
  -2  10   6      755.02      667.46     43.55 o 
  -1  10   6        0.28       12.76      8.90 o 
   0  10   6      303.57      309.26     17.74 o 
   1  10   6      587.93      559.60     22.14 o 
   2  10   6       27.22       39.77     13.34 o 
   3  10   6        3.92       10.56     12.76 o 
   4  10   6      516.11      432.00     99.17 o 
   5  10   6      416.70      402.00     27.45 o 
  -6  11   6      130.85      157.42     31.48 o 
  -5  11   6      507.66      468.06     43.55 o 
  -4  11   6       83.83       63.49     26.24 o 
  -3  11   6      196.56      183.66     30.43 o 
  -2  11   6      208.88      159.52     28.86 o 
  -1  11   6       89.77       82.69     19.42 o 
   0  11   6      992.43     1057.18     29.55 o 
   1  11   6      658.47      646.50     24.82 o 
   2  11   6       35.63       30.49     12.25 o 
   3  11   6      594.14      618.24     29.94 o 
  -3  12   6      519.26      483.28     44.60 o 
  -2  12   6      107.34      119.11     27.81 o 
  -1  12   6       15.65       11.02     23.09 o 
   0  12   6       30.74       38.14     12.12 o 
   1  12   6        1.52       -7.10     10.87 o 
  -2 -16   7      216.11      291.75     35.16 o 
  -1 -16   7      253.32      290.18     34.63 o 
   0 -16   7      307.20      296.48     35.68 o 
   1 -16   7     2350.52     2357.11     85.01 o 
   2 -16   7        4.14        7.35     18.89 o 
   3 -16   7       56.17       62.44     23.61 o 
   4 -16   7        5.93       30.96     20.46 o 
  -4 -15   7        4.22       12.07     18.89 o 
  -3 -15   7      773.43      834.33     48.80 o 
  -2 -15   7      589.61      648.05     43.55 o 
  -1 -15   7       62.40       90.25     22.56 o 
   0 -15   7      267.39      200.45     28.34 o 
   1 -15   7       46.09        9.97     17.84 o 
   2 -15   7       64.16       57.72     20.99 o 
   3 -15   7     1707.72     1678.63     68.74 o 
   4 -15   7       18.17       30.96     21.51 o 
   5 -15   7       10.66        4.96     10.77 o 
   6 -15   7      142.19      101.21     14.50 o 
  -5 -14   7      161.74      135.42     18.91 o 
  -4 -14   7      143.88      137.32     27.02 o 
  -3 -14   7       54.09       67.69     20.46 o 
  -2 -14   7      612.88      606.07     39.36 o 
  -1 -14   7        2.09        4.72     16.27 o 
   0 -14   7     3593.72     3970.67    117.02 o 
   1 -14   7      615.16      653.29     41.98 o 
   2 -14   7      564.30      570.91     38.31 o 
   3 -14   7        2.89        3.15     17.32 o 
   4 -14   7      176.61      170.42     14.70 o 
   5 -14   7      104.06      105.88     13.49 o 
   6 -14   7       87.77       78.49     13.18 o 
   7 -14   7      216.51      203.95     17.64 o 
  -6 -13   7      624.38      609.13     50.11 o 
  -5 -13   7      795.52      826.47     33.39 o 
  -4 -13   7       72.31       49.24     21.25 o 
  -3 -13   7     2772.45     2814.36     81.60 o 
  -2 -13   7      791.05      731.48     41.45 o 
  -1 -13   7     1000.71     1040.02     50.37 o 
   0 -13   7       71.42       51.95     19.42 o 
   1 -13   7      778.96      900.97     45.65 o 
   2 -13   7        1.79        5.25     15.22 o 
   3 -13   7     1425.06     1402.09     43.53 o 
   4 -13   7      337.83      314.96     17.30 o 
   5 -13   7     3502.70     3525.64     59.72 o 
   6 -13   7       52.82       53.83     11.97 o 
   7 -13   7       74.20       59.38     15.57 o 
   8 -13   7      386.03      433.44     28.20 o 
  -7 -12   7      203.24      205.49     20.41 o 
  -6 -12   7      171.94      177.14     19.25 o 
  -5 -12   7      663.09      623.09     28.56 o 
  -4 -12   7       36.89       31.80     12.76 o 
  -3 -12   7     1232.48     1162.71     36.73 o 
  -2 -12   7     1376.73     1329.73     38.22 o 
  -1 -12   7      532.60      562.52     35.16 o 
   0 -12   7      213.50      188.38     24.14 o 
   1 -12   7     1375.69     1487.10     57.72 o 
   2 -12   7     2235.16     2262.17     39.43 o 
   3 -12   7      147.15      147.15     11.96 o 
   4 -12   7      175.10      172.95     13.31 o 
   5 -12   7        9.18        2.43      8.87 o 
   6 -12   7      573.31      526.62     33.84 o 
   7 -12   7      520.36      517.85     27.71 o 
   8 -12   7      286.83      333.19     24.67 o 
  -8 -11   7      204.46      201.56     27.55 o 
  -7 -11   7      121.51      127.07     16.81 o 
  -6 -11   7     2610.44     2584.24     60.11 o 
  -5 -11   7      869.06      855.76     30.80 o 
  -4 -11   7     2041.23     2002.59     48.96 o 
  -3 -11   7      533.49      551.20     61.92 o 
  -2 -11   7     1309.62     1401.59     38.77 o 
  -1 -11   7      219.74      236.13     25.71 o 
   0 -11   7       56.34       63.49     16.79 o 
   1 -11   7     1084.25     1044.40     37.93 o 
   2 -11   7     1257.73     1325.38     27.21 o 
   3 -11   7      491.79      493.63     22.10 o 
   4 -11   7     4445.23     4319.58     69.25 o 
   5 -11   7      594.72      578.52     20.28 o 
   6 -11   7      750.36      753.07     39.36 o 
   7 -11   7       85.28       89.07     16.11 o 
   8 -11   7      506.65      471.77     83.43 o 
   9 -11   7        7.59       -0.15      7.80 o 
  -9 -10   7       86.13       96.59     17.60 o 
  -8 -10   7      146.89      149.85     18.17 o 
  -7 -10   7     1791.57     1772.74     47.30 o 
  -6 -10   7       59.25       52.28     12.62 o 
  -5 -10   7      293.39      254.55     19.11 o 
  -4 -10   7       66.18       37.78     15.22 o 
  -3 -10   7      540.19      580.83     23.93 o 
  -2 -10   7      137.58      147.52     14.84 o 
  -1 -10   7     7211.03     7109.10    170.01 o 
   0 -10   7      471.60      526.52     23.08 o 
   1 -10   7     5639.23     5903.89     79.47 o 
   2 -10   7     1248.69     1233.78     25.00 o 
   3 -10   7      253.40      248.24     12.97 o 
   4 -10   7      105.71      125.82      9.89 o 
   5 -10   7     2418.50     2300.24     50.27 o 
   6 -10   7      487.63      500.60     23.00 o 
   7 -10   7     1462.38     1452.23     67.95 o 
   8 -10   7        0.13       -2.51     11.43 o 
   9 -10   7     1013.42      993.42     47.23 o 
  -9  -9   7      124.80      146.40     18.54 o 
  -8  -9   7     1173.68     1192.71     49.33 o 
  -7  -9   7        5.47        8.32     10.94 o 
  -6  -9   7     1959.51     1889.39     46.73 o 
  -5  -9   7     1722.20     1663.42     77.92 o 
  -4  -9   7     6282.40     6405.33    320.88 o 
  -3  -9   7      245.79      239.28     16.70 o 
  -2  -9   7       30.58       31.02      9.46 o 
  -1  -9   7     1032.25      958.76     28.57 o 
   0  -9   7     1368.54     1501.98     24.82 o 
   1  -9   7     2588.16     2626.85     39.66 o 
   2  -9   7     6973.58     6935.47     91.66 o 
   3  -9   7       93.46       67.16      7.79 o 
   4  -9   7     2593.99     2708.95     37.37 o 
   5  -9   7        5.77        6.20      5.89 o 
   6  -9   7     1391.48     1349.76     37.10 o 
   7  -9   7      177.38      127.02     20.20 o 
   8  -9   7     1404.76     1403.67     57.20 o 
   9  -9   7        0.18       -4.40     12.18 o 
  10  -9   7       36.57       44.15     16.11 o 
 -10  -8   7      338.56      322.81     24.62 o 
  -9  -8   7      303.62      280.61     22.25 o 
  -8  -8   7      986.55      954.05     33.58 o 
  -7  -8   7     1048.39     1052.05     36.99 o 
  -6  -8   7       58.01       64.52     12.33 o 
  -5  -8   7       64.36       80.30     12.39 o 
  -4  -8   7        6.53       19.97      9.08 o 
  -3  -8   7     6321.32     6263.23    150.07 o 
  -2  -8   7    11547.33    11670.41    183.66 o 
  -1  -8   7     3781.35     3727.20     52.40 o 
   0  -8   7     2368.10     2547.03     32.65 o 
   1  -8   7     2980.96     3172.10     68.79 o 
   2  -8   7     1695.90     1745.30     30.17 o 
   3  -8   7       12.24        0.29      5.65 o 
   4  -8   7       15.05       17.75      5.14 o 
   5  -8   7     2609.69     2517.58     40.59 o 
   6  -8   7     1777.13     1729.62     41.92 o 
   7  -8   7      671.66      655.92     37.26 o 
   8  -8   7      321.13      309.27     44.60 o 
   9  -8   7      288.73      306.09     23.38 o 
  10  -8   7      126.35      138.08     19.28 o 
 -10  -7   7      925.36     1014.27     75.82 o 
  -9  -7   7      104.09       81.65     15.37 o 
  -8  -7   7      115.44      105.58     15.20 o 
  -7  -7   7     3984.50     3774.53     74.76 o 
  -6  -7   7     1945.70     1924.30     45.64 o 
  -5  -7   7     1480.59     1495.64     38.03 o 
  -4  -7   7        3.60       -7.60      7.60 o 
  -3  -7   7     6334.90     6117.51    103.33 o 
  -2  -7   7       97.42       97.76     10.53 o 
  -1  -7   7     2047.27     2043.98     31.70 o 
   0  -7   7       31.12       15.06      6.89 o 
   1  -7   7     1080.26     1060.26     22.44 o 
   2  -7   7     1492.62     1410.47     27.58 o 
   3  -7   7    13731.63    13526.76    145.18 o 
   4  -7   7     2941.38     2921.59     44.07 o 
   5  -7   7     1410.88     1344.40     25.99 o 
   6  -7   7       94.13       86.43      8.66 o 
   7  -7   7        1.39       -9.54     10.00 o 
   8  -7   7      290.77      304.58     21.48 o 
   9  -7   7      736.14      755.91     39.62 o 
  10  -7   7      620.34      639.67     30.77 o 
 -10  -6   7      324.44      313.94     23.71 o 
  -9  -6   7      117.06      134.21     25.45 o 
  -8  -6   7      528.44      512.39     23.91 o 
  -7  -6   7        2.67        0.87      9.94 o 
  -6  -6   7      583.33      575.49     22.63 o 
  -5  -6   7       54.35       43.51      9.41 o 
  -4  -6   7     6625.76     6585.12    110.37 o 
  -3  -6   7       77.35       79.64      9.63 o 
  -2  -6   7     2198.52     2227.72     44.71 o 
  -1  -6   7      187.44      202.42     22.04 o 
   0  -6   7    13475.74    14475.06    177.49 o 
   1  -6   7       13.32       20.13      4.55 o 
   2  -6   7     3574.68     3589.82     43.58 o 
   3  -6   7      383.47      476.89     11.57 o 
   4  -6   7     2637.03     2431.98     38.21 o 
   5  -6   7      924.56      859.15     19.94 o 
   6  -6   7     3182.86     3031.91     56.91 o 
   7  -6   7      991.62      920.27     22.46 o 
   8  -6   7     2443.00     2361.76     83.96 o 
   9  -6   7        3.49       -9.77     11.86 o 
  10  -6   7      643.46      674.39     31.06 o 
  11  -6   7        0.38        2.52     13.91 o 
 -10  -5   7       10.66       -6.49     14.69 o 
  -9  -5   7      298.73      301.45     22.07 o 
  -8  -5   7        1.57        6.31     10.16 o 
  -7  -5   7     3089.21     2938.23     61.02 o 
  -6  -5   7     1979.85     2002.26     45.26 o 
  -5  -5   7     1445.39     1467.31     35.79 o 
  -4  -5   7      655.53      632.21     57.46 o 
  -3  -5   7     2014.26     1986.56     40.99 o 
  -2  -5   7      196.80      167.76      8.92 o 
  -1  -5   7       16.51       14.41      5.53 o 
   0  -5   7      333.32      340.24     13.17 o 
   1  -5   7     1242.49     1126.68     28.34 o 
   2  -5   7    10206.85    10562.44    161.58 o 
   3  -5   7     7256.87     7133.13     91.78 o 
   4  -5   7       43.30       30.74      8.40 o 
   5  -5   7     2681.38     2542.96     48.74 o 
   6  -5   7      212.11      215.72     16.46 o 
   7  -5   7      148.89      141.57      8.96 o 
   8  -5   7      265.96      203.60     17.80 o 
   9  -5   7     2399.07     2361.96     56.31 o 
  10  -5   7      302.45      293.73     23.17 o 
  11  -5   7      237.08      235.12     26.76 o 
 -11  -4   7      138.85      143.96     20.73 o 
 -10  -4   7       89.91      108.62     16.31 o 
  -9  -4   7      354.78      387.50     23.93 o 
  -8  -4   7        4.55        2.22      9.79 o 
  -7  -4   7       79.74       77.44     11.68 o 
  -6  -4   7     2472.89     2405.29     34.01 o 
  -5  -4   7      589.85      622.04     20.60 o 
  -4  -4   7      117.43      113.42      6.77 o 
  -3  -4   7     2970.59     3110.07     52.13 o 
  -2  -4   7     8803.61     8886.55    138.20 o 
  -1  -4   7     8745.06     8784.02    208.84 o 
   0  -4   7     1117.33     1174.12     25.60 o 
   1  -4   7     1827.89     1827.21     28.68 o 
   2  -4   7     1327.59     1369.95     28.93 o 
   3  -4   7     1789.60     1742.21     34.32 o 
   4  -4   7     1432.86     1362.21     24.83 o 
   5  -4   7     1975.13     1905.83     32.19 o 
   6  -4   7     5356.64     5230.96     72.47 o 
   7  -4   7     2589.65     2622.50     37.71 o 
   8  -4   7      731.60      737.84     18.16 o 
   9  -4   7      832.12      804.33     31.31 o 
  10  -4   7       48.74       50.37     20.99 o 
  11  -4   7       38.10       59.30     24.14 o 
 -11  -3   7       35.98        7.87     19.42 o 
 -10  -3   7      268.61      241.77     20.77 o 
  -9  -3   7      237.71      253.16     21.78 o 
  -8  -3   7      782.49      798.32     28.94 o 
  -7  -3   7        1.85        0.07      5.42 o 
  -6  -3   7      707.80      692.83     15.10 o 
  -5  -3   7     4422.40     4576.35     72.57 o 
  -4  -3   7     1567.12     1519.85     42.25 o 
  -3  -3   7      505.61      490.68     12.27 o 
  -2  -3   7       20.81       20.67      5.74 o 
  -1  -3   7      170.42      193.99      9.65 o 
   0  -3   7     2113.30     2088.13     31.18 o 
   1  -3   7      220.88      188.71     14.64 o 
   2  -3   7     5590.37     5538.19     87.92 o 
   3  -3   7      942.76      899.67     21.34 o 
   4  -3   7     9740.50     9515.30    148.40 o 
   5  -3   7       39.58       35.17      7.23 o 
   6  -3   7        4.05        1.21      7.61 o 
   7  -3   7       38.93       43.27      9.08 o 
   8  -3   7     1792.11     1742.09     34.08 o 
   9  -3   7       54.15       58.65     17.32 o 
  10  -3   7      121.77      142.73     25.71 o 
  11  -3   7      657.92      823.83     51.42 o 
 -11  -2   7      829.48     1072.03     55.10 o 
 -10  -2   7      163.37      144.83     25.71 o 
  -9  -2   7      189.19      192.02     18.17 o 
  -8  -2   7        0.82       -6.34      6.34 o 
  -7  -2   7      282.56      278.58     16.97 o 
  -6  -2   7      254.04      224.47      9.97 o 
  -5  -2   7     1097.49     1143.82     22.73 o 
  -4  -2   7     1432.68     1565.21     32.27 o 
  -3  -2   7     4785.89     4627.52     61.98 o 
  -2  -2   7     1187.36     1298.95     27.27 o 
  -1  -2   7     6219.44     6448.64     81.99 o 
   0  -2   7     3262.41     3779.22     50.35 o 
   1  -2   7      412.21      362.30     20.71 o 
   2  -2   7       72.41       90.30      7.80 o 
   3  -2   7     3641.01     3616.13     50.05 o 
   4  -2   7      205.30      215.49     13.12 o 
   5  -2   7     6184.21     6012.36     99.80 o 
   6  -2   7       10.79       26.24      8.14 o 
   7  -2   7     2725.25     2723.83     54.54 o 
   8  -2   7      214.35      230.64     24.14 o 
   9  -2   7       71.05       78.57     10.62 o 
  10  -2   7      187.73      244.00     30.96 o 
  11  -2   7      435.45      494.30     44.08 o 
 -11  -1   7      289.06      308.54     34.63 o 
 -10  -1   7      572.39      590.33     38.31 o 
  -9  -1   7       82.32       74.08     10.58 o 
  -8  -1   7     1825.50     1951.28     48.43 o 
  -7  -1   7      159.08      144.58      9.30 o 
  -6  -1   7      876.84      843.99     23.10 o 
  -5  -1   7      657.37      570.87     19.08 o 
  -4  -1   7       16.34       31.38      5.65 o 
  -3  -1   7      225.19      224.27      9.70 o 
  -2  -1   7        7.33        7.46      3.61 o 
  -1  -1   7      975.07      968.20     17.40 o 
   0  -1   7     9207.18    10186.54    124.28 o 
   1  -1   7     1511.99     1455.65     19.56 o 
   2  -1   7    15184.64    15612.92    189.87 o 
   3  -1   7     3650.49     3646.79     49.96 o 
   4  -1   7      962.11      927.26     32.42 o 
   5  -1   7       59.46       47.66      8.81 o 
   6  -1   7        0.90       -2.22      7.39 o 
   7  -1   7       25.61       18.73     22.04 o 
   8  -1   7     1263.11     1334.74     35.61 o 
   9  -1   7      171.70      170.67     23.61 o 
  10  -1   7     1226.40     1327.16     54.31 o 
 -11   0   7      200.85      192.05     30.43 o 
 -10   0   7       28.65       32.50     10.79 o 
  -9   0   7      307.56      245.27     18.71 o 
  -8   0   7        5.50        2.75      9.63 o 
  -7   0   7      338.04      342.20     18.45 o 
  -6   0   7     2576.78     2491.40     41.37 o 
  -5   0   7      670.52      669.63     21.31 o 
  -4   0   7       34.86       22.58      5.08 o 
  -3   0   7     1577.71     1562.14     27.33 o 
  -2   0   7      708.37      657.74     14.22 o 
  -1   0   7      521.95      432.18     10.45 o 
   0   0   7        2.90       -0.10      2.47 o 
   1   0   7      114.33       82.10      3.79 o 
   2   0   7       89.07       67.97      8.29 o 
   3   0   7      168.79      153.26     11.11 o 
   4   0   7     1963.97     1925.90     29.82 o 
   5   0   7     1478.97     1409.07     34.31 o 
   6   0   7      904.09      894.33     26.88 o 
   7   0   7     1621.55     1562.64     39.31 o 
   8   0   7      853.29      828.93     29.39 o 
   9   0   7      196.99      190.06     17.23 o 
  10   0   7      528.22      540.23     26.14 o 
 -11   1   7      842.14      966.63     35.57 o 
 -10   1   7       50.85       32.53     14.10 o 
  -9   1   7     1322.15     1316.73     38.17 o 
  -8   1   7      580.09      555.38     43.03 o 
  -7   1   7      787.88      843.24     27.71 o 
  -6   1   7       33.77       28.89      7.67 o 
  -5   1   7        6.38       -7.27      8.13 o 
  -4   1   7      192.49      208.11     12.10 o 
  -3   1   7       24.06       25.65     11.81 o 
  -2   1   7     1483.28     1468.42     31.97 o 
  -1   1   7     3237.16     3271.30     45.55 o 
   0   1   7        5.75        8.04      4.91 o 
   1   1   7     9194.86     9512.38    160.57 o 
   2   1   7       50.22       69.40      8.51 o 
   3   1   7     1664.93     1693.92     52.47 o 
   4   1   7      215.47      228.72     22.83 o 
   5   1   7      620.29      592.02     21.70 o 
   6   1   7     1295.87     1322.81     34.87 o 
   7   1   7     1222.68     1235.78     35.05 o 
   8   1   7        7.76       -3.53     10.16 o 
   9   1   7     2169.92     2219.24     53.61 o 
  10   1   7      131.09      128.06     17.02 o 
 -11   2   7       87.66       95.51     17.92 o 
 -10   2   7        9.81       75.13     19.15 o 
  -9   2   7       23.63       11.54     12.02 o 
  -8   2   7     1748.61     1862.20     46.70 o 
  -7   2   7      106.28      119.74     14.09 o 
  -6   2   7      291.35      293.51     14.56 o 
  -5   2   7     1338.24     1412.68     31.73 o 
  -4   2   7     3805.52     3688.46     64.89 o 
  -3   2   7      558.09      543.19     18.03 o 
  -2   2   7      401.79      378.89     15.51 o 
  -1   2   7     1665.68     1887.33     38.21 o 
   0   2   7       96.17      106.92      9.71 o 
   1   2   7     4052.13     4141.24    148.50 o 
   2   2   7      201.47      196.89     13.17 o 
   3   2   7        1.56       -0.06      6.56 o 
   4   2   7     4554.56     4601.13     82.92 o 
   5   2   7     1451.96     1391.84     35.97 o 
   6   2   7     1597.30     1624.71     72.94 o 
   7   2   7       91.22       71.99     13.22 o 
   8   2   7      110.68       99.49     18.63 o 
   9   2   7      124.96      121.39     16.65 o 
  10   2   7       53.20       61.98     15.16 o 
 -10   3   7      243.73      240.42     22.02 o 
  -9   3   7      208.56      245.55     21.15 o 
  -8   3   7      107.50      104.86     25.71 o 
  -7   3   7      606.79      616.56     35.68 o 
  -6   3   7       21.15       -7.87     13.64 o 
  -5   3   7        0.84        3.69      6.41 o 
  -4   3   7      222.59      237.18     13.68 o 
  -3   3   7     1387.02     1402.57     32.49 o 
  -2   3   7     2566.62     2591.92     40.77 o 
  -1   3   7      407.65      390.70     15.37 o 
   0   3   7      204.04      209.23     19.68 o 
   1   3   7      344.27      307.81     10.76 o 
   2   3   7     1020.09      915.06     40.14 o 
   3   3   7      425.26      430.84     18.73 o 
   4   3   7      629.10      603.69     22.80 o 
   5   3   7       92.49       84.05     14.43 o 
   6   3   7      622.68      599.43     40.14 o 
   7   3   7       96.12       82.84     13.51 o 
   8   3   7      630.54      641.50     28.91 o 
   9   3   7     1402.98     1447.05     43.78 o 
 -10   4   7        8.25       36.75     15.00 o 
  -9   4   7     1110.66     1155.15     39.41 o 
  -8   4   7        1.27        0.26     12.86 o 
  -7   4   7      392.29      362.07     32.01 o 
  -6   4   7      819.47      735.68     38.83 o 
  -5   4   7     1575.72     1578.94     35.43 o 
  -4   4   7       89.10       86.09     13.12 o 
  -3   4   7       16.60       12.68      7.07 o 
  -2   4   7     1167.87     1182.17     27.72 o 
  -1   4   7       12.82       28.02      9.18 o 
   0   4   7       26.31       31.66      8.16 o 
   1   4   7      322.67      294.16     24.40 o 
   2   4   7      983.73      987.67     28.54 o 
   3   4   7     1393.52     1350.46     35.42 o 
   4   4   7       16.72       -2.16      9.20 o 
   5   4   7     2279.77     2353.26     61.13 o 
   6   4   7       33.57       45.06     12.39 o 
   7   4   7      199.78      209.80     19.28 o 
   8   4   7      106.47      104.20     16.33 o 
   9   4   7       69.53       82.15     30.96 o 
 -10   5   7      521.25      537.80     31.68 o 
  -9   5   7      309.60      320.61     34.63 o 
  -8   5   7       13.09       13.12     17.32 o 
  -7   5   7       12.08        0.52     17.32 o 
  -6   5   7       24.82       33.06     17.84 o 
  -5   5   7       81.67       91.30     20.46 o 
  -4   5   7     4178.02     4266.90    175.79 o 
  -3   5   7      142.84      134.18     12.46 o 
  -2   5   7       72.00       68.02      8.33 o 
  -1   5   7       79.13       66.09     10.20 o 
   0   5   7      950.70     1050.71     28.57 o 
   1   5   7       51.72       64.26      9.79 o 
   2   5   7     1504.79     1524.35     53.00 o 
   3   5   7      552.86      557.56     30.96 o 
   4   5   7      463.61      427.88     21.31 o 
   5   5   7      826.35      818.89     30.22 o 
   6   5   7      483.77      474.37     23.91 o 
   7   5   7      345.08      307.82     23.23 o 
   8   5   7     1447.40     1583.80     47.10 o 
  -9   6   7      334.99      334.78     36.21 o 
  -8   6   7      303.28      301.20     33.58 o 
  -7   6   7     2545.95     2651.48     87.63 o 
  -6   6   7       76.13       70.84     20.46 o 
  -5   6   7       86.90      134.86     23.61 o 
  -4   6   7      371.57      394.08     34.11 o 
  -3   6   7      275.95      279.07     13.16 o 
  -2   6   7      121.90      139.47     16.05 o 
  -1   6   7     1887.14     2018.51     44.81 o 
   0   6   7      106.34      119.50     16.27 o 
   1   6   7      132.31      153.12     19.42 o 
   2   6   7      624.06      495.71     75.82 o 
   3   6   7      306.48      315.74     20.20 o 
   4   6   7      107.33       90.09     13.88 o 
   5   6   7      413.53      378.86     34.11 o 
   6   6   7       97.45      138.76     17.18 o 
   7   6   7      106.70      112.03     28.34 o 
   8   6   7      444.41      487.49     30.20 o 
  -9   7   7       94.74       77.66     26.76 o 
  -8   7   7       41.12       35.16     22.04 o 
  -7   7   7      627.74      655.92     43.03 o 
  -6   7   7      118.96      115.44     24.66 o 
  -5   7   7      278.94      262.37     30.43 o 
  -4   7   7      104.05      103.90     22.56 o 
  -3   7   7     1450.63     1496.61     56.91 o 
  -2   7   7     1246.61     1285.45     28.09 o 
  -1   7   7      842.31      857.46     22.99 o 
   0   7   7      216.72      207.81     15.74 o 
   1   7   7       25.48       19.99     13.38 o 
   2   7   7      175.69      144.85     15.23 o 
   3   7   7        2.04       -6.98      9.41 o 
   4   7   7      827.16      729.13     29.50 o 
   5   7   7      281.46      247.99     38.04 o 
   6   7   7      225.71      208.10     20.10 o 
   7   7   7      812.21      783.49     51.69 o 
  -8   8   7      341.50      272.86     35.16 o 
  -7   8   7      136.68       98.65     26.24 o 
  -6   8   7     1174.64     1093.55     55.10 o 
  -5   8   7      920.78      865.29     48.28 o 
  -4   8   7        6.49       14.69     18.37 o 
  -3   8   7      226.80      289.13     32.01 o 
  -2   8   7      696.49      693.73     21.28 o 
  -1   8   7      341.22      311.17     16.32 o 
   0   8   7     3152.16     3491.42     63.49 o 
   1   8   7      191.83      164.74     16.65 o 
   2   8   7       24.84       39.94     11.47 o 
   3   8   7      368.93      354.20     32.01 o 
   4   8   7     1508.55     1460.24     43.04 o 
   5   8   7        0.08       -5.81     11.95 o 
   6   8   7      384.30      369.45     26.53 o 
  -7   9   7       18.50       32.01     23.61 o 
  -6   9   7       14.79      -12.59     20.46 o 
  -5   9   7     1476.05     1426.23     63.49 o 
  -4   9   7      190.36      182.61     28.86 o 
  -3   9   7     2406.23     2173.45     79.76 o 
  -2   9   7       25.02        9.66     12.67 o 
  -1   9   7      138.80      136.28     12.88 o 
   0   9   7      134.27      134.54     13.34 o 
   1   9   7      113.09      111.82     15.20 o 
   2   9   7       35.22       26.65     12.05 o 
   3   9   7      321.82      342.87     23.71 o 
   4   9   7      235.29      202.36     20.74 o 
   5   9   7      124.19       94.93     17.14 o 
  -6  10   7       89.35       26.76     24.14 o 
  -5  10   7      346.16      335.31     37.78 o 
  -4  10   7       77.76       71.89     24.14 o 
  -3  10   7      611.97      519.49     44.08 o 
  -2  10   7      324.17      345.28     37.78 o 
  -1  10   7      104.49      125.64     13.20 o 
   0  10   7     1093.40     1189.22     31.70 o 
   1  10   7      913.11      932.11     30.47 o 
   2  10   7      197.02      188.24     19.46 o 
   3  10   7        5.40       17.83     13.54 o 
   4  10   7       10.70       18.21     10.65 o 
  -4  11   7      467.64      419.26     41.98 o 
  -3  11   7      201.49      184.71     32.01 o 
  -2  11   7      383.22      438.15     42.50 o 
  -1  11   7      111.53      109.67     27.81 o 
   0  11   7      355.83      376.41     20.75 o 
   1  11   7     1292.42     1357.01     47.73 o 
   2  11   7      105.04       97.22     14.55 o 
  -2 -16   8     1158.87     1237.32     60.34 o 
  -1 -16   8      362.31      332.16     36.21 o 
   0 -16   8      109.75       97.08     26.24 o 
   1 -16   8        2.92       33.06     19.94 o 
   2 -16   8      551.78      579.83     41.98 o 
   3 -16   8       86.99       90.25     26.24 o 
   4 -16   8      119.97      131.18     28.34 o 
  -4 -15   8       38.98       32.53     20.46 o 
  -3 -15   8       40.24       34.63     22.04 o 
  -2 -15   8      232.27      245.58     30.96 o 
  -1 -15   8      192.10      159.52     27.29 o 
   0 -15   8      150.13      165.82     27.29 o 
   1 -15   8     1161.49     1382.68     62.44 o 
   2 -15   8      639.54      543.62     39.88 o 
   3 -15   8     1576.01     1603.06     66.64 o 
   4 -15   8       48.90       35.68     19.94 o 
   5 -15   8      800.43      853.74     50.90 o 
   6 -15   8        2.75      -10.59     10.59 o 
  -5 -14   8        1.90      -15.48     15.48 o 
  -4 -14   8     1591.35     1655.78     53.00 o 
  -3 -14   8       31.21       48.80     20.46 o 
  -2 -14   8      711.55      706.29     43.03 o 
  -1 -14   8        5.44      -14.69     14.69 o 
   0 -14   8      718.35      843.77     46.18 o 
   1 -14   8      167.20      144.83     25.19 o 
   2 -14   8       49.09       50.37     19.94 o 
   3 -14   8       34.84       23.09     18.37 o 
   4 -14   8      552.60      518.96     37.78 o 
   5 -14   8       16.36        9.81     13.15 o 
   6 -14   8      706.49      753.53     26.04 o 
   7 -14   8       10.83        4.50     11.80 o 
  -6 -13   8       30.78       29.87     13.91 o 
  -5 -13   8       67.30       63.22     16.14 o 
  -4 -13   8       20.78       19.88     13.17 o 
  -3 -13   8       24.83       30.37     16.53 o 
  -2 -13   8        4.88        1.05     16.27 o 
   0 -13   8      552.27      493.25     35.16 o 
   1 -13   8      595.27      656.44     39.36 o 
   2 -13   8     1554.78     1592.57     62.44 o 
   3 -13   8      340.57      341.32     21.28 o 
   4 -13   8      112.69      116.73     12.64 o 
   5 -13   8      463.15      424.54     20.52 o 
   6 -13   8       83.06       95.02     13.09 o 
   7 -13   8      218.37      222.21     17.57 o 
   8 -13   8      253.89      253.92     23.00 o 
  -7 -12   8      187.81      192.84     20.96 o 
  -6 -12   8      385.81      373.44     25.77 o 
  -5 -12   8      211.04      263.10     21.65 o 
  -4 -12   8     2497.19     2467.30     58.61 o 
  -3 -12   8      356.85      375.26     27.29 o 
  -2 -12   8     1058.84     1089.37     40.40 o 
  -1 -12   8      861.73      852.17     43.03 o 
   0 -12   8      302.60      310.12     30.43 o 
   1 -12   8       13.55        8.40     15.22 o 
   2 -12   8      128.64       98.06     12.98 o 
   3 -12   8      130.73      131.76     11.07 o 
   4 -12   8       33.07       43.38      9.82 o 
   5 -12   8     2531.17     2572.28     54.30 o 
   6 -12   8      507.21      489.30     21.38 o 
   7 -12   8     1291.72     1327.12     33.52 o 
   8 -12   8       25.84       31.27     14.28 o 
  -8 -11   8      716.93      788.16     33.39 o 
  -7 -11   8       15.25       14.80     13.14 o 
  -6 -11   8        2.22        2.96     11.54 o 
  -5 -11   8      220.08      216.26     19.48 o 
  -4 -11   8      697.58      608.15     30.70 o 
  -3 -11   8     1567.43     1665.79     44.33 o 
  -2 -11   8     2048.19     2154.95     66.90 o 
  -1 -11   8      473.93      476.15     23.00 o 
   0 -11   8      810.25      870.53     43.03 o 
   1 -11   8        4.81       11.54     13.64 o 
   2 -11   8      794.17      806.69     20.23 o 
   3 -11   8       53.71       49.43     12.15 o 
   4 -11   8      374.68      373.82     13.59 o 
   5 -11   8      411.45      406.39     35.93 o 
   6 -11   8      696.91      690.47     22.71 o 
   7 -11   8        0.23      -11.13     11.13 o 
   8 -11   8      714.40      758.34     65.59 o 
   9 -11   8        9.29       19.22     14.65 o 
  -8 -10   8       38.39       57.25     14.65 o 
  -7 -10   8      700.62      699.80     29.62 o 
  -6 -10   8       18.79       16.00     11.50 o 
  -5 -10   8     1595.41     1560.70     43.03 o 
  -4 -10   8       85.93       73.75     12.84 o 
  -3 -10   8     3237.16     3290.84     67.34 o 
  -2 -10   8      406.57      410.42     20.59 o 
  -1 -10   8     1136.69     1137.63     32.84 o 
   0 -10   8        5.01        4.72     12.59 o 
   1 -10   8        5.65       11.00      7.66 o 
   2 -10   8      247.78      253.34     12.29 o 
   3 -10   8     1824.40     1853.33     42.68 o 
   4 -10   8       11.99       15.60      5.98 o 
   5 -10   8      656.25      692.86     21.20 o 
   6 -10   8        5.29       -2.88      9.63 o 
   7 -10   8     1435.48     1335.75     38.77 o 
   8 -10   8       46.51       28.54     14.09 o 
   9 -10   8      154.51      189.95     29.39 o 
  -9  -9   8      749.12      768.81     32.65 o 
  -8  -9   8      476.08      501.52     69.79 o 
  -7  -9   8       73.57       56.32     13.71 o 
  -6  -9   8      766.62      733.68     54.83 o 
  -5  -9   8      209.84      197.47     17.06 o 
  -4  -9   8      691.57      690.26     31.75 o 
  -3  -9   8     1163.53     1129.20     33.21 o 
  -2  -9   8      528.72      538.48     21.89 o 
  -1  -9   8      192.91      170.39     14.28 o 
   0  -9   8     2166.85     2284.55     30.48 o 
   1  -9   8      291.95      286.10     11.90 o 
   2  -9   8      155.81      131.24      9.16 o 
   3  -9   8      634.56      545.16     21.76 o 
   4  -9   8       69.57       68.69      9.68 o 
   5  -9   8      239.18      250.18     11.20 o 
   6  -9   8      102.33       91.12     13.88 o 
   7  -9   8      134.67      120.95     15.77 o 
   8  -9   8      573.99      566.71     37.26 o 
   9  -9   8      532.65      511.34     28.17 o 
  10  -9   8      602.17      579.93     30.79 o 
  -9  -8   8       11.12       19.89     12.76 o 
  -8  -8   8      184.02      171.74     18.54 o 
  -7  -8   8      602.93      604.87     26.31 o 
  -6  -8   8     3597.29     3519.52     71.23 o 
  -5  -8   8      226.01      249.09     19.94 o 
  -4  -8   8       81.63      104.63     16.00 o 
  -3  -8   8       53.00       47.20      9.83 o 
  -2  -8   8       98.39      120.71     12.39 o 
  -1  -8   8      293.98      314.71     20.93 o 
   0  -8   8      240.50      243.54     12.59 o 
   1  -8   8     2572.69     2571.43     51.51 o 
   2  -8   8     7155.23     7364.56     96.13 o 
   3  -8   8      236.44      221.46      9.75 o 
   4  -8   8      254.76      248.92     10.49 o 
   5  -8   8     1305.59     1260.13     22.63 o 
   6  -8   8      245.26      235.51     12.81 o 
   7  -8   8      490.34      418.84     23.71 o 
   8  -8   8      147.32      175.33     31.75 o 
   9  -8   8      286.67      269.29     22.43 o 
  10  -8   8      566.90      600.32     66.12 o 
 -10  -7   8       42.60       45.39     14.84 o 
  -9  -7   8     1144.92     1208.44     39.33 o 
  -8  -7   8      264.41      263.44     20.78 o 
  -7  -7   8      853.13      816.24     54.31 o 
  -6  -7   8      676.55      607.48     41.98 o 
  -5  -7   8      334.79      312.63     47.49 o 
  -4  -7   8      803.65      841.54     38.04 o 
  -3  -7   8     4131.44     4209.83    126.72 o 
  -2  -7   8      839.98      855.72     25.60 o 
  -1  -7   8     2581.72     2506.67     44.12 o 
   0  -7   8       17.11       21.68      4.80 o 
   1  -7   8      850.62      813.74     24.66 o 
   2  -7   8      656.05      577.66     15.11 o 
   3  -7   8      335.22      347.74     11.11 o 
   4  -7   8       39.22       33.65      5.74 o 
   5  -7   8       54.18       57.08      7.87 o 
   6  -7   8        0.58       -5.84      5.84 o 
   7  -7   8     1107.01     1076.23     46.70 o 
   8  -7   8       59.48       44.93     14.09 o 
   9  -7   8      352.34      356.13     24.48 o 
  10  -7   8       65.62       55.22     16.14 o 
 -10  -6   8       12.16       11.92     13.51 o 
  -9  -6   8      224.63      227.72     20.40 o 
  -8  -6   8     1729.59     1742.75     45.82 o 
  -7  -6   8     2722.68     2684.90     58.61 o 
  -6  -6   8      870.49      882.56     28.91 o 
  -5  -6   8        4.69        8.49      7.97 o 
  -4  -6   8      856.56      789.82     24.85 o 
  -3  -6   8        1.69       -6.11      6.11 o 
  -2  -6   8       60.56       69.26     12.59 o 
  -1  -6   8      152.17      145.03     11.11 o 
   0  -6   8     3022.40     3108.64     56.95 o 
   1  -6   8       40.82       41.45     10.49 o 
   2  -6   8      574.18      501.32     35.16 o 
   3  -6   8       22.61       20.26      5.62 o 
   4  -6   8     2840.81     2799.48     37.48 o 
   5  -6   8       28.31       27.45      6.40 o 
   6  -6   8        3.44        6.96      9.37 o 
   7  -6   8     1207.44     1207.70     27.04 o 
   8  -6   8      242.22      226.15     19.25 o 
   9  -6   8      285.83      247.02     20.96 o 
  10  -6   8       66.82       81.97     17.18 o 
 -10  -5   8       30.24       51.51     16.79 o 
  -9  -5   8       33.89       19.55     11.86 o 
  -8  -5   8       26.29        4.58     10.68 o 
  -7  -5   8      168.38      160.04     22.56 o 
  -6  -5   8     1618.74     1550.44     51.16 o 
  -5  -5   8      517.33      470.00     30.43 o 
  -4  -5   8      607.47      607.49     13.68 o 
  -3  -5   8      658.37      593.67     34.11 o 
  -2  -5   8     4486.21     4489.29     76.99 o 
  -1  -5   8     3386.89     3463.58     86.84 o 
   0  -5   8     1863.65     1972.13     38.96 o 
   1  -5   8       89.53       74.95      8.76 o 
   2  -5   8     1829.18     1898.16     38.03 o 
   3  -5   8        2.33        5.51      5.57 o 
   4  -5   8     1282.74     1250.66     44.34 o 
   5  -5   8     1485.47     1508.95     34.62 o 
   6  -5   8      466.24      423.48     25.10 o 
   7  -5   8       17.87       13.34      7.04 o 
   8  -5   8      690.47      662.50     35.81 o 
   9  -5   8     1043.58     1096.98     36.36 o 
  10  -5   8      341.60      436.05     40.40 o 
 -10  -4   8      363.06      399.81     25.41 o 
  -9  -4   8      784.18      809.96     31.16 o 
  -8  -4   8       68.02       76.56     13.34 o 
  -7  -4   8      810.46      792.09     27.83 o 
  -6  -4   8        9.40        6.03      7.79 o 
  -5  -4   8     2118.02     2068.34     33.74 o 
  -4  -4   8      473.71      471.93     17.32 o 
  -3  -4   8       97.31       64.37      5.84 o 
  -2  -4   8       16.29        9.10      5.90 o 
  -1  -4   8      572.79      511.15     17.32 o 
   0  -4   8        1.34        4.49      4.03 o 
   1  -4   8     1014.99      875.58     17.62 o 
   2  -4   8     1709.18     1570.06     35.68 o 
   3  -4   8      756.22      717.36     19.41 o 
   4  -4   8      458.94      447.17     25.19 o 
   5  -4   8       26.34       27.16      7.77 o 
   6  -4   8      491.06      438.33     41.45 o 
   7  -4   8      165.65      160.07     13.30 o 
   8  -4   8       91.47      100.01     13.68 o 
   9  -4   8      391.52      397.75     36.21 o 
  10  -4   8        2.36        1.57     17.32 o 
 -11  -3   8      175.98      168.44     28.86 o 
 -10  -3   8       81.96       94.82     16.11 o 
  -9  -3   8      125.55      106.03     18.10 o 
  -8  -3   8        7.05        9.89     10.00 o 
  -7  -3   8      307.88      247.09     17.44 o 
  -6  -3   8     2411.25     2445.27     40.15 o 
  -5  -3   8      161.05      159.54      9.47 o 
  -4  -3   8     3341.23     3183.69     46.37 o 
  -3  -3   8     2057.74     2186.35     33.92 o 
  -2  -3   8     4647.77     4665.17     77.36 o 
  -1  -3   8      108.87       73.21      6.04 o 
   0  -3   8     1691.68     1816.01     28.64 o 
   1  -3   8      180.23      201.44      8.36 o 
   2  -3   8     6496.87     6510.73    117.80 o 
   3  -3   8       99.35       84.82      8.00 o 
   4  -3   8     5592.85     5650.02    101.12 o 
   5  -3   8      756.19      781.97     23.54 o 
   6  -3   8      279.26      302.30     23.88 o 
   7  -3   8        0.38       -7.69      7.69 o 
   8  -3   8      643.02      666.47     24.48 o 
   9  -3   8      118.80      125.82     12.13 o 
  10  -3   8       36.84       52.47     20.99 o 
 -11  -2   8      470.04      474.88     41.98 o 
 -10  -2   8       23.53        9.45     17.32 o 
  -9  -2   8      387.14      364.00     23.17 o 
  -8  -2   8     2360.50     2392.73     42.56 o 
  -7  -2   8     2082.96     2003.35     36.71 o 
  -6  -2   8       22.64       18.48      7.02 o 
  -5  -2   8       67.22       88.86      9.79 o 
  -4  -2   8        4.11        6.37      4.94 o 
  -3  -2   8     1450.37     1458.29     25.53 o 
  -2  -2   8     9465.44     9373.44    117.74 o 
  -1  -2   8    13570.11    13670.47    166.81 o 
   0  -2   8     1828.89     1912.07     29.08 o 
   1  -2   8      884.16      950.15     33.06 o 
   2  -2   8      844.48      799.91     19.71 o 
   3  -2   8     2682.06     2720.89     40.16 o 
   4  -2   8      294.03      276.10     15.93 o 
   5  -2   8     2809.84     2700.23     53.43 o 
   6  -2   8      762.33      727.67     24.11 o 
   7  -2   8       38.64       45.78     13.38 o 
   8  -2   8     1681.18     1629.05     40.62 o 
   9  -2   8      730.18      717.32     60.08 o 
  10  -2   8       38.80       34.11     19.94 o 
 -11  -1   8      750.54      833.28     49.33 o 
 -10  -1   8      181.08      202.55     28.34 o 
  -9  -1   8      162.07      138.53     23.09 o 
  -8  -1   8       78.89       76.81     10.26 o 
  -7  -1   8      249.99      233.80     23.69 o 
  -6  -1   8       89.70       96.28     11.31 o 
  -5  -1   8     2814.41     2795.48     43.87 o 
  -4  -1   8     5066.13     5129.81     70.16 o 
  -3  -1   8     1295.13     1242.96     20.07 o 
  -2  -1   8     1623.31     1714.03     27.85 o 
  -1  -1   8     2246.33     2452.58     35.88 o 
   0  -1   8      823.57     1022.68     17.90 o 
   1  -1   8    10898.29    11351.65    136.86 o 
   2  -1   8      840.58      792.39     15.59 o 
   3  -1   8      295.66      295.31     10.49 o 
   4  -1   8     1940.27     1868.34     48.54 o 
   5  -1   8     3481.12     3508.88     66.40 o 
   6  -1   8      453.40      448.36     20.46 o 
   7  -1   8      120.38      109.20     13.51 o 
   8  -1   8        0.83        6.82      9.41 o 
   9  -1   8      117.74      123.88     15.57 o 
  10  -1   8       76.30       66.69     12.10 o 
 -11   0   8       49.68       28.34     20.46 o 
 -10   0   8     1713.04     1763.11     68.74 o 
  -9   0   8       35.21       23.92      9.99 o 
  -8   0   8      836.53      858.43     23.94 o 
  -7   0   8       11.30       13.12     12.59 o 
  -6   0   8      142.15      139.58     17.84 o 
  -5   0   8        3.16       -5.17      5.17 o 
  -4   0   8      129.60      129.29      7.70 o 
  -3   0   8      356.20      363.25     10.39 o 
  -2   0   8     9816.36     9827.46    122.58 o 
  -1   0   8     2597.92     2575.88     36.87 o 
   0   0   8    10681.64    11335.76    266.02 o 
   1   0   8     1533.01     1600.77     21.24 o 
   2   0   8     5364.77     5662.41     95.53 o 
   3   0   8      276.10      257.12     15.20 o 
   4   0   8      975.13      917.32     26.68 o 
   5   0   8       28.35       20.36      8.57 o 
   6   0   8     1715.58     1685.16     41.18 o 
   7   0   8       53.41       48.01     10.94 o 
   8   0   8      579.54      609.71     25.57 o 
   9   0   8      213.30      234.35     24.92 o 
  10   0   8      275.18      302.81     22.60 o 
 -10   1   8      744.64      874.45     70.31 o 
  -9   1   8       15.40       14.54     12.39 o 
  -8   1   8      225.83      247.17     24.40 o 
  -7   1   8     1658.84     1729.00     58.25 o 
  -6   1   8       45.09       55.83      9.08 o 
  -5   1   8     1586.31     1558.90     34.67 o 
  -4   1   8    10901.19    10850.45    167.49 o 
  -3   1   8     4491.36     4509.99     77.48 o 
  -2   1   8     1031.30     1082.53     36.21 o 
  -1   1   8     1399.64     1520.32     25.74 o 
   0   1   8      199.41      210.22     18.89 o 
   1   1   8      268.52      265.43     32.53 o 
   2   1   8     2250.80     2234.87     46.44 o 
   3   1   8     6805.74     6564.14    110.37 o 
   4   1   8        3.34       -4.36      7.17 o 
   5   1   8       30.93       16.00      8.95 o 
   6   1   8       79.78       55.77     11.31 o 
   7   1   8     1163.82     1188.76     83.70 o 
   8   1   8       64.77       54.62     12.76 o 
   9   1   8      370.06      413.25     25.40 o 
  10   1   8       10.80        7.20     12.18 o 
 -10   2   8      314.00      342.22     24.83 o 
  -9   2   8      262.88      270.20     24.92 o 
  -8   2   8       70.56      116.49     21.51 o 
  -7   2   8      651.23      674.81     36.21 o 
  -6   2   8       57.82       44.32      9.18 o 
  -5   2   8       65.73       81.71     10.07 o 
  -4   2   8      908.07      898.83     25.21 o 
  -3   2   8     2413.12     2407.81     48.40 o 
  -2   2   8     3481.74     3583.88     65.36 o 
  -1   2   8     1900.87     1835.31     38.95 o 
   0   2   8     7504.20     8056.60    102.84 o 
   1   2   8     1091.19     1094.78     28.56 o 
   2   2   8       91.25      101.39     10.90 o 
   3   2   8      131.45      123.82     19.94 o 
   4   2   8        8.33        3.45      8.14 o 
   5   2   8     2362.77     2372.35     65.59 o 
   6   2   8       29.42       31.54     10.53 o 
   7   2   8       55.07       59.17     12.84 o 
   8   2   8      766.90      732.54     39.62 o 
   9   2   8      835.44      847.75     33.13 o 
 -10   3   8        1.28      -10.01     13.59 o 
  -9   3   8      157.91      147.45     25.19 o 
  -8   3   8      671.78      689.50     40.40 o 
  -7   3   8     1284.33     1329.15     53.00 o 
  -6   3   8     1335.14     1282.98     50.90 o 
  -5   3   8     1736.65     1707.24     37.92 o 
  -4   3   8     1456.57     1475.74     34.64 o 
  -3   3   8      152.43      140.77     12.48 o 
  -2   3   8     1405.61     1401.93     36.82 o 
  -1   3   8       43.08       42.40      8.29 o 
   0   3   8     1366.76     1390.16     33.39 o 
   1   3   8      281.21      251.35     21.51 o 
   2   3   8     7393.46     7280.15    121.50 o 
   3   3   8      210.91      204.00     20.73 o 
   4   3   8     1360.12     1330.16     36.16 o 
   5   3   8      449.34      444.75     23.23 o 
   6   3   8      699.20      696.27     29.12 o 
   7   3   8        9.76       11.58     11.48 o 
   8   3   8      575.21      604.24     28.88 o 
   9   3   8       70.78       56.48     15.00 o 
 -10   4   8       14.70       23.61     21.51 o 
  -9   4   8     1477.28     1639.27     66.12 o 
  -8   4   8       69.86       84.48     22.56 o 
  -7   4   8        9.83       18.37     16.79 o 
  -6   4   8     1200.89     1101.94     48.80 o 
  -5   4   8      133.90      136.96     22.56 o 
  -4   4   8      184.19      190.77     19.94 o 
  -3   4   8     4563.14     4644.25     82.65 o 
  -2   4   8      361.42      358.58     17.64 o 
  -1   4   8     4805.25     4780.47    153.22 o 
   0   4   8     1667.25     1840.60     41.36 o 
   1   4   8      424.80      497.69     57.98 o 
   2   4   8     1322.63     1334.07     35.05 o 
   3   4   8      966.41      896.56     28.93 o 
   4   4   8      348.43      325.46     20.59 o 
   5   4   8     1063.18     1084.01     34.62 o 
   6   4   8      358.11      327.35     26.50 o 
   7   4   8     3084.93     3080.39     68.99 o 
   8   4   8      122.21       96.72     23.35 o 
  -9   5   8        0.75        0.00     20.99 o 
  -8   5   8      345.21      356.29     35.16 o 
  -7   5   8      253.96      315.89     32.01 o 
  -6   5   8     1698.56     1649.77     63.49 o 
  -5   5   8      140.68      143.78     24.14 o 
  -4   5   8     1148.04     1170.01     31.87 o 
  -3   5   8       11.71       10.64      7.23 o 
  -2   5   8     1153.56     1189.55     26.37 o 
  -1   5   8        1.43       -0.52      7.42 o 
   0   5   8     1515.65     1631.94     39.13 o 
   1   5   8      748.45      700.01     24.48 o 
   2   5   8     4598.91     4733.11    122.79 o 
   3   5   8       29.43       27.78     11.06 o 
   4   5   8     3420.54     3256.47     68.26 o 
   5   5   8      263.76      273.75     32.80 o 
   6   5   8       15.28        0.84     11.06 o 
   7   5   8       12.09        7.50     12.05 o 
   8   5   8      283.54      263.77     23.51 o 
  -9   6   8       76.58       22.04     22.56 o 
  -8   6   8        1.78       -2.62     19.42 o 
  -7   6   8        1.68        0.52     18.89 o 
  -6   6   8       83.39       58.25     20.99 o 
  -5   6   8      543.33      515.81     37.26 o 
  -4   6   8     1160.37     1121.36     51.95 o 
  -3   6   8      864.16      867.47     22.54 o 
  -2   6   8     1358.49     1465.91     30.90 o 
  -1   6   8      203.21      198.05     13.15 o 
   0   6   8      358.76      391.79     27.29 o 
   1   6   8     1138.14     1142.29     33.19 o 
   2   6   8       11.17       15.47      9.46 o 
   3   6   8     1735.15     1687.23     44.15 o 
   4   6   8     1846.21     1774.51     46.91 o 
   5   6   8      433.66      381.65     35.68 o 
   6   6   8     1582.10     1599.29     46.85 o 
   7   6   8      614.32      613.45     31.31 o 
  -8   7   8      410.81      464.39     42.50 o 
  -7   7   8      648.87      622.86     43.55 o 
  -6   7   8      136.96      153.75     27.81 o 
  -5   7   8     1694.72     1514.38     63.49 o 
  -4   7   8       51.52       81.33     22.56 o 
  -3   7   8       45.03       51.90      9.51 o 
  -2   7   8      226.50      201.57     13.58 o 
  -1   7   8      223.17      246.22     17.02 o 
   0   7   8      520.15      502.32     53.52 o 
   1   7   8     4117.10     4076.61     79.01 o 
   2   7   8       31.67       37.26     11.43 o 
   3   7   8     1889.38     1750.10    214.09 o 
   4   7   8       84.92       75.42     15.53 o 
   5   7   8      228.03      243.58     24.66 o 
   6   7   8      277.76      275.81     23.34 o 
  -7   8   8       46.85        9.97     23.09 o 
  -6   8   8      375.51      391.98     39.36 o 
  -5   8   8       23.74       44.60     22.04 o 
  -4   8   8      397.94      363.12     36.73 o 
  -3   8   8      261.15      213.04     30.43 o 
  -2   8   8     1861.98     1887.14     37.83 o 
  -1   8   8      190.28      191.72     14.51 o 
   0   8   8     1068.42     1149.38     29.67 o 
   1   8   8       97.51       88.25     13.73 o 
   2   8   8        9.62       19.82     12.02 o 
   3   8   8      140.12      136.43     23.09 o 
   4   8   8     1810.48     1870.16     55.62 o 
   5   8   8       52.57       21.32     14.79 o 
  -6   9   8      111.69       82.91     27.29 o 
  -5   9   8      155.96      164.77     30.43 o 
  -4   9   8      123.01      104.42     26.24 o 
  -3   9   8       10.47       -4.72     19.94 o 
  -2   9   8        9.60      -19.42     19.42 o 
  -1   9   8     1241.19     1234.68     31.08 o 
   0   9   8     1819.19     1927.09     40.78 o 
   1   9   8      867.51      872.43     32.27 o 
   2   9   8      593.97      610.69     28.74 o 
   3   9   8      999.06     1081.53     40.14 o 
   4   9   8      456.66      491.43     38.83 o 
  -5  10   8      351.82      358.92     39.88 o 
  -4  10   8      784.91      707.34     48.28 o 
  -3  10   8      695.93      576.68     47.75 o 
  -2  10   8       86.17       69.26     26.76 o 
  -1  10   8      513.65      543.76     24.83 o 
   0  10   8       16.71       21.44     11.89 o 
   1  10   8       27.65       42.68     14.55 o 
   2  10   8      109.24       87.90     16.51 o 
  -1  11   8       23.42       17.84     24.66 o 
  -2 -16   9      311.32      342.65     38.83 o 
  -1 -16   9       71.88      102.32     26.76 o 
   0 -16   9      372.31      390.93     38.83 o 
   1 -16   9      342.68      309.59     35.68 o 
   2 -16   9     1898.91     1857.04     75.04 o 
   3 -16   9      101.83       92.35     24.66 o 
  -4 -15   9      157.10      148.24     30.70 o 
  -3 -15   9      457.57      466.49     41.45 o 
  -2 -15   9        3.25       15.74     18.89 o 
  -1 -15   9      896.03      864.24     48.80 o 
   0 -15   9      218.83      260.79     32.01 o 
   1 -15   9       30.47       54.05     21.51 o 
   2 -15   9      296.50      257.12     33.58 o 
   3 -15   9      177.99      184.71     28.34 o 
   4 -15   9        0.16       26.24     19.42 o 
   5 -15   9      934.68      855.84     49.33 o 
  -5 -14   9      235.16      221.63     21.88 o 
  -4 -14   9      138.46      141.69     19.28 o 
  -3 -14   9       31.13       16.79     18.89 o 
  -2 -14   9       14.77        3.67     16.79 o 
  -1 -14   9      267.28      342.13     35.16 o 
   0 -14   9     1088.45     1122.41     55.10 o 
   1 -14   9      117.68      146.40     25.71 o 
   2 -14   9      374.80      355.25     34.11 o 
   3 -14   9      205.61      202.02     27.81 o 
   4 -14   9     2264.84     2027.57     75.56 o 
   5 -14   9        4.42      -11.48     11.48 o 
   6 -14   9      346.97      327.26     19.49 o 
  -6 -13   9      158.55      163.82     20.57 o 
  -5 -13   9       51.58       63.45     15.90 o 
  -4 -13   9     1071.07     1063.76     37.47 o 
  -3 -13   9      199.93      235.38     20.90 o 
  -2 -13   9     1740.32     1686.50     66.12 o 
  -1 -13   9        6.85      -10.49     14.17 o 
   0 -13   9        0.49        7.35     15.22 o 
   1 -13   9      738.79      758.77     42.50 o 
   2 -13   9      774.09      730.43     41.98 o 
   3 -13   9      605.35      543.10     37.26 o 
   4 -13   9     1513.87     1459.15     37.20 o 
   5 -13   9      204.98      214.67     15.64 o 
   6 -13   9      511.31      555.46     28.63 o 
   7 -13   9      124.37      138.51     15.01 o 
  -7 -12   9       98.85       98.67     18.17 o 
  -6 -12   9      286.32      300.54     42.24 o 
  -5 -12   9      205.42      155.30     18.36 o 
  -4 -12   9      203.27      192.58     18.73 o 
  -3 -12   9     1757.87     1697.33     71.36 o 
  -2 -12   9        1.06        2.43     10.68 o 
  -1 -12   9      615.72      559.89     37.26 o 
   0 -12   9       12.31        5.25     14.17 o 
   1 -12   9     2875.73     2840.39     88.68 o 
   2 -12   9      497.67      448.12     33.06 o 
   3 -12   9        9.63       21.78      8.12 o 
   4 -12   9       55.60       42.39      9.53 o 
   5 -12   9      152.87      151.74     13.42 o 
   6 -12   9      391.43      462.09     21.05 o 
   7 -12   9      607.13      608.70     23.48 o 
   8 -12   9      359.09      348.19     20.58 o 
  -8 -11   9        5.12       11.18     13.54 o 
  -7 -11   9       62.56       50.89     15.02 o 
  -6 -11   9     3088.26     3064.29     68.81 o 
  -5 -11   9      179.06      191.55     32.01 o 
  -4 -11   9     1046.45      919.37     32.53 o 
  -3 -11   9     1218.17     1192.73     36.73 o 
  -2 -11   9      299.81      308.72     21.14 o 
  -1 -11   9     1340.20     1253.04     36.36 o 
   0 -11   9       17.68       12.07     14.17 o 
   1 -11   9      760.81      791.30     40.40 o 
   2 -11   9      508.91      508.91     16.58 o 
   3 -11   9     1523.43     1479.72     41.06 o 
   4 -11   9     1743.87     1707.72     28.74 o 
   5 -11   9        2.56        0.01      8.41 o 
   6 -11   9      333.69      384.17     41.57 o 
   7 -11   9       51.95       43.13     18.77 o 
   8 -11   9      499.78      497.66     27.25 o 
   9 -11   9      240.62      234.97     22.63 o 
  -8 -10   9      216.95      230.10     21.89 o 
  -7 -10   9      171.21      181.30     19.67 o 
  -6 -10   9       59.74       29.91     12.99 o 
  -5 -10   9      658.55      632.90     27.09 o 
  -4 -10   9       42.13       30.98     11.81 o 
  -3 -10   9      319.90      321.72     20.41 o 
  -2 -10   9      578.12      582.86     26.76 o 
  -1 -10   9      673.71      708.80     26.90 o 
   0 -10   9     4680.07     4940.38    128.56 o 
   1 -10   9     1361.18     1386.90     25.57 o 
   2 -10   9      369.54      333.61     24.52 o 
   3 -10   9      236.99      244.86     13.21 o 
   4 -10   9      425.59      447.19     14.31 o 
   5 -10   9       26.15       18.48      6.73 o 
   6 -10   9      606.04      619.61     31.89 o 
   7 -10   9     1999.22     1922.49     49.15 o 
   8 -10   9      930.50      886.78     34.11 o 
   9 -10   9       42.53       21.34     16.79 o 
  -9  -9   9      141.15      166.25     20.41 o 
  -8  -9   9     1404.18     1423.82     48.80 o 
  -7  -9   9      250.85      257.69     29.65 o 
  -6  -9   9      138.40      127.13     42.24 o 
  -5  -9   9     1247.16     1235.59     37.10 o 
  -4  -9   9      349.55      324.93     30.96 o 
  -3  -9   9      223.31      217.50     27.02 o 
  -2  -9   9      358.98      329.68     19.65 o 
  -1  -9   9        9.56       17.32     12.59 o 
   0  -9   9     1036.77     1116.64     44.60 o 
   1  -9   9     7191.82     7164.73     93.45 o 
   2  -9   9      115.58      120.13     12.87 o 
   3  -9   9     1621.02     1572.05     31.51 o 
   4  -9   9      649.26      632.47     15.74 o 
   5  -9   9     1567.13     1612.22     27.34 o 
   6  -9   9     1536.17     1503.78     32.20 o 
   7  -9   9        1.09       -8.89     10.53 o 
   8  -9   9       19.47       11.28     12.99 o 
   9  -9   9       56.37       41.33     17.84 o 
  -9  -8   9      628.77      706.20     31.48 o 
  -8  -8   9      951.98      973.58     34.68 o 
  -7  -8   9       54.24       67.60     13.73 o 
  -6  -8   9      172.43      198.81     17.97 o 
  -5  -8   9       89.82       96.25     13.14 o 
  -4  -8   9      229.26      222.34     16.51 o 
  -3  -8   9        2.96       10.49      8.53 o 
  -2  -8   9     5703.91     5548.69     97.21 o 
  -1  -8   9       85.33       60.87     14.17 o 
   0  -8   9      334.56      326.85     11.90 o 
   1  -8   9      103.22      104.88      9.90 o 
   2  -8   9     2394.23     2364.88     37.61 o 
   3  -8   9     1865.48     1900.32     37.95 o 
   4  -8   9      705.66      673.18     19.45 o 
   5  -8   9       57.21       52.41      7.09 o 
   6  -8   9     1244.70     1222.54     23.47 o 
   7  -8   9     1030.99      998.09     33.19 o 
   8  -8   9     2076.93     2117.30     72.94 o 
   9  -8   9      383.38      361.57     25.23 o 
  10  -8   9      424.50      423.58     28.34 o 
 -10  -7   9      355.28      333.78     25.97 o 
  -9  -7   9     1244.16     1248.63     50.64 o 
  -8  -7   9        3.88      -11.28     11.28 o 
  -7  -7   9     1680.80     1514.43     41.91 o 
  -6  -7   9      290.14      290.62     19.65 o 
  -5  -7   9      551.69      582.00     70.58 o 
  -4  -7   9      758.01      744.73     25.60 o 
  -3  -7   9      711.48      673.91     25.19 o 
  -1  -7   9        4.11        9.15      6.36 o 
   0  -7   9      877.55      930.83     22.37 o 
   1  -7   9     1463.90     1459.56     31.90 o 
   2  -7   9     1849.01     1941.80     32.87 o 
   3  -7   9     6781.01     6655.57     89.46 o 
   4  -7   9     2121.97     2042.17     30.42 o 
   5  -7   9      739.63      710.32     18.18 o 
   6  -7   9      162.40      150.21     11.20 o 
   7  -7   9      113.06      113.29     12.60 o 
   8  -7   9       15.19        1.62     11.43 o 
   9  -7   9      799.81      768.96     57.20 o 
  10  -7   9      810.04      909.64     36.31 o 
 -10  -6   9      763.05      848.24     59.03 o 
  -9  -6   9       63.58       55.35     15.39 o 
  -8  -6   9        3.67       12.31     11.48 o 
  -7  -6   9      203.74      202.52     38.57 o 
  -6  -6   9      150.92      133.36     14.47 o 
  -5  -6   9      550.09      496.59     20.94 o 
  -4  -6   9     2944.88     2964.69     87.11 o 
  -2  -6   9      466.96      509.32     18.89 o 
  -1  -6   9     6064.84     5993.75    108.62 o 
   0  -6   9     2697.44     2822.14     53.24 o 
   1  -6   9      564.85      597.66     56.67 o 
   2  -6   9      753.15      766.46     22.62 o 
   3  -6   9      635.27      602.56     20.04 o 
   4  -6   9      105.34      110.94     10.57 o 
   5  -6   9     4353.88     4234.26     61.93 o 
   6  -6   9      564.09      581.25     18.24 o 
   7  -6   9     1544.60     1534.11     32.36 o 
   8  -6   9      462.26      426.88     24.85 o 
   9  -6   9      264.29      269.71     32.01 o 
  10  -6   9      306.20      264.47     34.11 o 
 -10  -5   9       54.03       59.55     15.31 o 
  -9  -5   9      286.38      283.33     22.23 o 
  -8  -5   9     2598.10     2611.03     59.72 o 
  -7  -5   9      994.19     1014.75     32.65 o 
  -6  -5   9      699.97      674.31     25.23 o 
  -5  -5   9      100.85       86.60     11.31 o 
  -3  -5   9       63.22       70.60      6.22 o 
  -2  -5   9       85.42       95.51     10.39 o 
  -1  -5   9     4073.99     4132.75    154.27 o 
   0  -5   9     2564.92     2790.88     51.58 o 
   1  -5   9     1365.82     1454.25     34.43 o 
   2  -5   9     6159.75     6054.41     98.88 o 
   3  -5   9      245.67      247.87     27.29 o 
   4  -5   9      937.75      866.45     23.71 o 
   5  -5   9        0.96       -4.20      6.82 o 
   6  -5   9     1454.52     1355.91     47.23 o 
   7  -5   9       21.74       11.42      9.20 o 
   8  -5   9     2000.23     2082.99     39.53 o 
   9  -5   9       26.76       18.37     19.42 o 
  10  -5   9      790.22      882.08     51.95 o 
 -10  -4   9      321.17      318.40     24.41 o 
  -9  -4   9      187.50      209.35     19.85 o 
  -8  -4   9        0.07       -1.97     10.31 o 
  -7  -4   9     2013.72     1842.75     45.63 o 
  -6  -4   9       37.60       26.22     10.16 o 
  -5  -4   9     2351.30     2242.99    143.40 o 
  -4  -4   9     1106.86     1131.11     26.77 o 
  -3  -4   9     1772.23     1646.47     28.13 o 
  -2  -4   9      683.19      662.51     20.40 o 
  -1  -4   9     6608.66     7012.33    111.87 o 
   0  -4   9      856.99      875.42     18.36 o 
   1  -4   9     1468.38     1527.12     26.18 o 
   2  -4   9        0.65        5.07      5.53 o 
   3  -4   9      565.56      530.48     29.39 o 
   4  -4   9       30.83       66.63     14.43 o 
   5  -4   9     4488.68     4436.17     63.15 o 
   6  -4   9      205.78      196.14     14.46 o 
   7  -4   9     1549.82     1554.39     50.90 o 
   8  -4   9      849.89      880.54     24.52 o 
   9  -4   9      626.44      714.69     44.08 o 
  10  -4   9      351.15      361.54     38.31 o 
 -10  -3   9     1375.19     1371.56     43.04 o 
  -9  -3   9      202.91      191.48     19.11 o 
  -8  -3   9     2550.52     2394.54     55.47 o 
  -7  -3   9      394.51      372.92     20.37 o 
  -6  -3   9     1426.43     1420.25     28.00 o 
  -5  -3   9       52.42       55.69      7.40 o 
  -4  -3   9       33.59       27.29      6.17 o 
  -3  -3   9      959.50      891.99     18.95 o 
  -2  -3   9     3440.30     3392.83     59.73 o 
  -1  -3   9      750.17      748.04     16.60 o 
   0  -3   9     2979.75     3067.55     44.18 o 
   1  -3   9      444.40      405.96     13.77 o 
   2  -3   9     2442.02     2508.53     45.79 o 
   3  -3   9     5668.24     5637.48     75.90 o 
   4  -3   9       91.56      102.39      7.99 o 
   5  -3   9      375.73      376.58     43.82 o 
   6  -3   9       40.16       41.58      9.41 o 
   7  -3   9     1749.51     1787.22     42.47 o 
   8  -3   9       17.22       27.64     10.68 o 
   9  -3   9     2090.38     2169.87     43.10 o 
  10  -3   9      940.21     1016.41     56.15 o 
 -10  -2   9      226.70      228.26     30.43 o 
  -9  -2   9      366.38      355.37     23.54 o 
  -8  -2   9      293.79      260.88     41.45 o 
  -7  -2   9     1070.33     1075.89     25.35 o 
  -6  -2   9       15.49        5.52      5.63 o 
  -5  -2   9     5988.28     5949.25     81.23 o 
  -4  -2   9     4196.82     4026.97     92.85 o 
  -3  -2   9     2927.34     2946.79     38.36 o 
  -2  -2   9     2495.12     2410.11     37.05 o 
  -1  -2   9       42.95       47.08      5.59 o 
   0  -2   9     1031.30     1023.40     18.92 o 
   1  -2   9       33.60       57.56      6.59 o 
   2  -2   9      349.94      358.42     10.94 o 
   3  -2   9     4015.62     3914.79     54.97 o 
   4  -2   9     7486.61     7499.47    123.72 o 
   5  -2   9       83.46       72.06     10.39 o 
   6  -2   9     1834.48     1812.39     42.84 o 
   7  -2   9      904.82      885.73     46.70 o 
   8  -2   9      555.02      643.22     33.32 o 
   9  -2   9       70.38       57.53     12.92 o 
  10  -2   9       57.42       43.55     23.61 o 
 -10  -1   9      172.82      187.33     27.81 o 
  -9  -1   9     1448.81     1354.34     56.67 o 
  -8  -1   9      290.44      317.50     19.72 o 
  -7  -1   9     3522.90     3448.12     66.80 o 
  -6  -1   9        0.40       -6.35      6.35 o 
  -5  -1   9        8.74        6.36      5.31 o 
  -4  -1   9      281.64      288.90     11.21 o 
  -3  -1   9      690.02      686.88     14.74 o 
  -2  -1   9      193.65      226.16      9.82 o 
  -1  -1   9     6845.27     6905.03     88.52 o 
   0  -1   9       86.79       58.26      5.45 o 
   1  -1   9     7445.75     7554.34     90.58 o 
   2  -1   9       34.62       23.18      4.04 o 
   3  -1   9     2024.12     2075.85     45.13 o 
   4  -1   9      331.85      342.38     34.37 o 
   5  -1   9     2913.26     2945.64     59.36 o 
   6  -1   9        5.50        1.71      8.70 o 
   7  -1   9      219.21      218.72     17.43 o 
   8  -1   9       26.48       43.23     12.18 o 
   9  -1   9     4202.62     4500.83    110.46 o 
  10  -1   9       69.00      102.36     15.94 o 
 -10   0   9      130.06      111.24     24.14 o 
  -9   0   9       21.14       29.47     12.80 o 
  -8   0   9       33.89       37.34     12.02 o 
  -7   0   9       16.72        8.30      7.22 o 
  -6   0   9     5790.68     5654.68     78.51 o 
  -5   0   9      633.53      649.84     15.70 o 
  -4   0   9     8509.94     8562.04     96.28 o 
  -3   0   9      205.09      199.37      8.94 o 
  -2   0   9     1823.01     1801.60     29.41 o 
  -1   0   9      116.68      106.45      6.64 o 
   0   0   9      115.29      125.08      5.94 o 
   1   0   9     1523.95     1456.25     24.62 o 
   2   0   9     2994.59     2760.08     54.72 o 
   3   0   9       11.70        1.31      9.71 o 
   4   0   9     1049.77     1069.61     63.23 o 
   5   0   9     1583.42     1558.05     42.50 o 
   6   0   9     3179.06     3240.10    147.98 o 
   7   0   9     2304.04     2283.24     52.87 o 
   8   0   9      107.45      115.29     15.39 o 
   9   0   9       13.52        9.73     12.09 o 
 -10   1   9      213.03      246.10     32.01 o 
  -9   1   9     2320.99     2583.27     81.33 o 
  -8   1   9       52.17       68.74     18.89 o 
  -7   1   9      473.50      512.14     32.53 o 
  -6   1   9      236.69      229.92     15.23 o 
  -5   1   9      381.87      391.74     31.75 o 
  -4   1   9      286.21      285.41     20.46 o 
  -3   1   9     2588.85     2600.19     41.17 o 
  -2   1   9      159.68      170.23     10.90 o 
  -1   1   9     7504.59     7633.97     98.92 o 
   0   1   9     3644.49     3960.16     65.75 o 
   1   1   9     1646.92     1749.88    139.58 o 
   2   1   9     1243.06     1215.64     64.80 o 
   3   1   9      468.62      447.88     19.83 o 
   4   1   9     1765.30     1764.27     42.29 o 
   5   1   9       10.46       19.42     10.02 o 
   6   1   9      212.37      178.71     16.51 o 
   7   1   9     2002.27     1954.04     48.96 o 
   8   1   9     1286.59     1343.81     40.40 o 
   9   1   9      368.86      403.56     33.85 o 
 -10   2   9       30.75       11.54     19.42 o 
  -9   2   9      329.89      304.35     30.96 o 
  -8   2   9       51.87       67.17     19.94 o 
  -7   2   9      853.06      906.74     42.50 o 
  -6   2   9     2229.56     2193.36     46.25 o 
  -5   2   9     1805.67     1882.89     95.50 o 
  -4   2   9      124.78      125.01     11.98 o 
  -3   2   9      981.69     1004.54     38.83 o 
  -2   2   9      126.81      121.92     18.63 o 
  -1   2   9      181.42      203.49     15.73 o 
   0   2   9      377.07      393.42     32.80 o 
   1   2   9      611.17      594.63     21.51 o 
   2   2   9      695.86      689.38     24.08 o 
   3   2   9     1549.87     1522.81     63.49 o 
   4   2   9      707.43      659.66     37.78 o 
   5   2   9     3265.52     3184.95     69.00 o 
   6   2   9       73.90       64.68     12.84 o 
   7   2   9      733.42      731.27     30.17 o 
   8   2   9       34.57       53.60     13.59 o 
   9   2   9       15.93        6.48     12.60 o 
  -9   3   9       79.98      107.05     24.14 o 
  -8   3   9      649.20      705.24     41.98 o 
  -7   3   9      808.66      686.35     39.36 o 
  -6   3   9      151.78      163.19     24.14 o 
  -5   3   9        5.24       11.37      8.03 o 
  -4   3   9      904.97      930.68     27.99 o 
  -3   3   9      747.16      725.59     25.07 o 
  -2   3   9     8003.32     7926.84    106.47 o 
  -1   3   9      634.05      702.31     23.19 o 
   0   3   9      938.77     1068.64     71.63 o 
   1   3   9      273.53      260.27     23.61 o 
   2   3   9     1513.92     1524.32     63.49 o 
   3   3   9     2335.87     2178.34     49.52 o 
   4   3   9        1.15        2.01     15.22 o 
   5   3   9      882.05      795.33     28.93 o 
   6   3   9      529.71      529.96     25.41 o 
   7   3   9        0.02      -10.53     10.53 o 
   8   3   9     1940.12     2000.61     88.42 o 
  -9   4   9       65.00       73.46     23.09 o 
  -8   4   9       38.11       14.69     18.37 o 
  -7   4   9     1728.25     1753.14     66.64 o 
  -6   4   9      103.20      103.90     22.56 o 
  -5   4   9     3157.06     3220.30     96.55 o 
  -4   4   9      461.35      431.48     20.37 o 
  -3   4   9      340.98      319.27     18.39 o 
  -2   4   9        2.28       -1.70     10.11 o 
  -1   4   9      184.68      198.64     14.65 o 
   0   4   9      371.49      369.89     20.46 o 
   1   4   9     2936.97     3029.98     61.56 o 
   2   4   9       13.79       -3.65      8.51 o 
   3   4   9     4451.02     4269.79     82.35 o 
   4   4   9      822.15      783.92     29.28 o 
   5   4   9     1275.06     1294.38     59.56 o 
   6   4   9      502.19      528.01     27.06 o 
   7   4   9      124.89      126.41     17.39 o 
   8   4   9      705.01      724.91     33.19 o 
  -9   5   9       77.96      102.85     26.76 o 
  -8   5   9      272.52      287.55     34.11 o 
  -7   5   9       51.45       17.84     20.46 o 
  -6   5   9       42.40       24.66     18.89 o 
  -5   5   9      425.50      399.32     35.16 o 
  -4   5   9     1277.52     1220.16     33.91 o 
  -3   5   9      267.13      240.56     18.10 o 
  -2   5   9     5614.68     5577.56     80.80 o 
  -1   5   9     1521.87     1567.04     38.37 o 
   0   5   9      369.85      368.15     19.46 o 
   1   5   9      416.28      453.92     21.14 o 
   2   5   9      113.30       70.00     49.85 o 
   3   5   9        0.16       -6.53     13.91 o 
   4   5   9      595.04      556.24     33.85 o 
   5   5   9      170.65      174.12     25.97 o 
   6   5   9     1432.26     1443.83     83.43 o 
   7   5   9      694.16      740.93     47.23 o 
  -8   6   9      970.02     1057.86     55.62 o 
  -7   6   9       44.48       16.27     20.99 o 
  -6   6   9     1014.70      880.50     48.80 o 
  -5   6   9      848.86      805.99     46.70 o 
  -4   6   9      969.10      919.34     49.33 o 
  -3   6   9     2398.72     2322.67     42.11 o 
  -2   6   9       12.22       17.27      8.19 o 
  -1   6   9     2130.41     2080.14     40.24 o 
   0   6   9      620.24      652.86     57.98 o 
   1   6   9      618.86      647.49     26.16 o 
   2   6   9     1998.66     1859.36    120.43 o 
   3   6   9     1866.48     1781.16     57.72 o 
   4   6   9      962.92      884.80     33.76 o 
   5   6   9      146.22      153.40     18.34 o 
   6   6   9      993.49     1012.98     38.39 o 
  -7   7   9      113.77      104.42     27.29 o 
  -6   7   9      553.05      479.61     41.45 o 
  -5   7   9      627.25      614.46     43.03 o 
  -4   7   9      168.55      185.76     29.39 o 
  -3   7   9     1856.66     1835.52     72.41 o 
  -2   7   9        9.35       11.01      8.78 o 
  -1   7   9     2058.76     2113.67     41.57 o 
   0   7   9      448.41      500.73     37.52 o 
   1   7   9      495.51      452.80     23.00 o 
   2   7   9       19.54       20.21     12.02 o 
   3   7   9        9.65        2.77     10.57 o 
   4   7   9      370.14      372.42     24.99 o 
   5   7   9     1374.38     1408.31     44.62 o 
  -6   8   9     1973.21     2000.81     80.28 o 
  -5   8   9        0.88        9.97     20.99 o 
  -4   8   9       94.78       86.58     25.19 o 
  -3   8   9       63.28       51.42     23.61 o 
  -2   8   9      217.83      198.62     15.65 o 
  -1   8   9      132.84      141.51     13.89 o 
   0   8   9     1473.47     1608.77     37.03 o 
   1   8   9        3.28      -10.90     10.90 o 
   2   8   9     1029.60      994.51     34.68 o 
   3   8   9      288.12      231.27     83.43 o 
   4   8   9      261.24      306.58     33.06 o 
  -5   9   9       98.19       81.33     27.29 o 
  -4   9   9     1073.75     1028.48     56.67 o 
  -3   9   9      629.41      544.67     46.70 o 
  -2   9   9        3.91       18.37     22.56 o 
  -1   9   9      275.24      279.97     18.08 o 
   0   9   9      278.64      325.04     19.60 o 
   1   9   9      117.92       92.64     22.58 o 
   2   9   9        7.70        3.42     12.76 o 
   3   9   9      356.01      400.38     27.64 o 
  -2  10   9       93.17      108.62     29.91 o 
  -1  10   9      195.14      168.96     33.06 o 
   0  10   9      178.23      209.68     17.38 o 
  -1 -16  10       40.33       28.34     22.56 o 
   0 -16  10       39.75       29.91     22.56 o 
   1 -16  10       35.87       35.68     22.04 o 
   2 -16  10        6.66       20.46     20.99 o 
   3 -16  10       26.05        9.97     20.99 o 
  -3 -15  10      633.35      681.11     45.65 o 
  -2 -15  10       55.48       72.41     23.61 o 
  -1 -15  10      190.13      187.33     28.86 o 
   0 -15  10      162.85      175.26     28.86 o 
   1 -15  10     1360.17     1371.13     61.92 o 
   2 -15  10       84.17       66.64     22.56 o 
   3 -15  10      214.59      219.34     29.91 o 
   4 -15  10      705.24      719.41     46.18 o 
   5 -15  10        1.70       -9.45     19.94 o 
  -5 -14  10      283.19      289.38     24.30 o 
  -4 -14  10      727.96      700.22     32.80 o 
  -3 -14  10     1794.13     1848.79     51.76 o 
  -2 -14  10      163.46      126.99     25.71 o 
  -1 -14  10       96.26       88.16     22.04 o 
   0 -14  10       85.70       74.51     21.51 o 
   1 -14  10       11.02      -12.07     17.32 o 
   2 -14  10      207.60      181.03     27.29 o 
   3 -14  10     1718.27     1651.86     68.22 o 
   4 -14  10      240.26      234.03     29.91 o 
   5 -14  10      507.18      453.37     40.40 o 
   6 -14  10        4.45        2.90     10.79 o 
  -6 -13  10      279.44      310.57     25.40 o 
  -5 -13  10       65.04       54.00     18.37 o 
  -4 -13  10      116.67      129.11     18.54 o 
  -3 -13  10       39.15       56.59     14.65 o 
  -2 -13  10      791.68      777.00     77.66 o 
  -1 -13  10      789.94      815.96     44.60 o 
   1 -13  10       69.59       72.94     19.94 o 
   2 -13  10      654.52      664.31     41.98 o 
   3 -13  10       64.78       47.23     19.42 o 
   4 -13  10        1.25       10.49     17.84 o 
   5 -13  10       33.71       24.76     10.70 o 
   6 -13  10        1.99       -5.48     10.38 o 
   7 -13  10      207.04      169.77     16.34 o 
  -7 -12  10      370.66      364.11     32.80 o 
  -6 -12  10      617.81      647.92     44.08 o 
  -5 -12  10     2839.62     2852.79     66.76 o 
  -4 -12  10      133.68      134.62     17.07 o 
  -3 -12  10     1812.77     1777.33     47.86 o 
  -2 -12  10      656.14      656.34     34.11 o 
  -1 -12  10      477.90      476.46     37.78 o 
   0 -12  10       17.54       28.86     16.27 o 
   1 -12  10     1799.50     1753.66     65.07 o 
   2 -12  10       64.40       66.64     18.89 o 
   3 -12  10     1175.05     1212.66     53.52 o 
   4 -12  10       61.50       62.38      8.58 o 
   5 -12  10     2111.04     2149.43     73.49 o 
   6 -12  10       16.24        1.05     14.22 o 
   7 -12  10       27.09       30.28     11.58 o 
   8 -12  10       30.84       24.57     12.39 o 
  -7 -11  10       88.44       78.74     16.68 o 
  -6 -11  10       51.96       45.03     15.57 o 
  -5 -11  10       12.08       14.29     13.64 o 
  -4 -11  10      395.64      378.59     24.11 o 
  -3 -11  10      883.99      883.87     33.32 o 
  -2 -11  10     1648.10     1678.56     44.34 o 
  -1 -11  10     2787.61     2767.91     60.85 o 
   0 -11  10     2463.64     2644.66     83.43 o 
   1 -11  10     2177.45     2271.58     75.04 o 
   2 -11  10      960.53     1023.23     47.23 o 
   3 -11  10      165.55      172.18     12.03 o 
   4 -11  10      691.00      715.67     18.15 o 
   5 -11  10        2.24       -8.18      8.18 o 
   6 -11  10     1248.09     1237.97     36.39 o 
   7 -11  10      237.40      238.79     16.95 o 
   8 -11  10      114.25      116.49     14.52 o 
  -8 -10  10       34.01       32.96     14.72 o 
  -7 -10  10      112.80       98.79     16.33 o 
  -6 -10  10     2811.21     2703.70     62.68 o 
  -5 -10  10     3568.35     3544.21     95.24 o 
  -4 -10  10     3703.19     3404.96     71.04 o 
  -3 -10  10      239.86      238.77     19.11 o 
  -2 -10  10      187.89      167.37     15.74 o 
  -1 -10  10      359.98      354.05     56.41 o 
   0 -10  10     1607.16     1579.45     57.72 o 
   1 -10  10     1765.97     1894.29     65.07 o 
   2 -10  10     1007.69      995.47     31.18 o 
   3 -10  10     2202.70     2195.66     33.16 o 
   4 -10  10     3087.67     3130.46     43.71 o 
   5 -10  10       30.86       36.41      7.51 o 
   6 -10  10       12.79       18.81      9.69 o 
   7 -10  10       21.18       -0.10      9.99 o 
   8 -10  10      551.23      572.23     22.69 o 
   9 -10  10        2.70       -6.56     14.10 o 
  -8  -9  10        9.23       16.29     13.38 o 
  -7  -9  10     2161.67     2168.49     55.25 o 
  -6  -9  10      207.31      200.50     18.88 o 
  -5  -9  10      847.32      796.80     29.85 o 
  -4  -9  10      185.53      174.07     24.40 o 
  -3  -9  10      853.90      846.41     28.94 o 
  -2  -9  10       78.44       77.03     19.68 o 
  -1  -9  10     4611.56     4888.95    126.99 o 
   0  -9  10     1316.07     1319.45     35.62 o 
   1  -9  10     6190.06     6143.95    112.56 o 
   2  -9  10     1284.99     1244.06     31.82 o 
   3  -9  10      618.60      619.36     15.83 o 
   4  -9  10        3.34       -1.49      5.73 o 
   5  -9  10     1595.14     1569.35     29.39 o 
   6  -9  10      845.56      834.30     31.30 o 
   7  -9  10     1313.08     1286.44     31.29 o 
   8  -9  10      150.20      112.32     16.88 o 
   9  -9  10     1609.78     1652.39     67.17 o 
  -9  -8  10        0.27       11.63     17.84 o 
  -8  -8  10     1289.12     1247.98     40.44 o 
  -7  -8  10        0.66       -9.73     10.45 o 
  -6  -8  10     1215.53     1207.91     40.14 o 
  -5  -8  10      507.79      487.14     23.17 o 
  -4  -8  10     1864.29     1819.59     44.70 o 
  -3  -8  10      104.49      105.87     19.42 o 
  -1  -8  10       37.02       38.02     16.79 o 
   0  -8  10      192.58      206.51     10.82 o 
   1  -8  10      999.47      982.67     55.36 o 
   2  -8  10     5024.77     4838.52     69.65 o 
   3  -8  10     1249.43     1183.45     37.64 o 
   4  -8  10     3289.01     3279.12     44.26 o 
   5  -8  10       29.99       22.72      6.55 o 
   6  -8  10      395.82      406.24     14.40 o 
   7  -8  10      711.97      731.94     36.47 o 
   9  -8  10       46.13       37.40     14.79 o 
  -9  -7  10      499.21      541.47     29.06 o 
  -8  -7  10     1586.53     1452.62     75.82 o 
  -7  -7  10        1.47        1.41     11.81 o 
  -6  -7  10       43.58       36.26     11.43 o 
  -5  -7  10       82.02       63.34     11.54 o 
  -4  -7  10      302.17      286.30     18.18 o 
  -3  -7  10     2348.68     2085.30     66.12 o 
  -2  -7  10     4203.12     4160.92     76.24 o 
  -1  -7  10    13248.98    13323.27    250.56 o 
   0  -7  10     2321.60     2306.24     49.59 o 
   1  -7  10      444.63      578.26     29.91 o 
   2  -7  10      530.20      539.06     20.41 o 
   3  -7  10       36.47       37.56     11.54 o 
   4  -7  10      166.28      151.03     10.58 o 
   5  -7  10     2111.88     2020.90     37.32 o 
   6  -7  10      613.56      593.71     18.74 o 
   7  -7  10      823.46      848.62     22.98 o 
   8  -7  10     2094.39     2142.49     77.14 o 
   9  -7  10       36.27       39.36     20.99 o 
  -9  -6  10        9.51       10.17     12.43 o 
  -8  -6  10        3.45       10.00     11.48 o 
  -7  -6  10     1591.41     1553.80     65.59 o 
  -6  -6  10     1135.86     1144.22     34.68 o 
  -5  -6  10     1195.91     1252.14     34.50 o 
  -4  -6  10      177.64      142.20     19.42 o 
  -3  -6  10     3532.40     3557.24     67.95 o 
  -2  -6  10        5.02       -7.02      7.02 o 
  -1  -6  10     2697.95     2720.94     53.06 o 
   0  -6  10      862.07      898.55     41.98 o 
   1  -6  10      354.05      372.67     21.25 o 
   2  -6  10     3890.24     3827.15     68.63 o 
   3  -6  10     8325.61     8358.68    133.95 o 
   4  -6  10     2031.23     2001.14     42.11 o 
   5  -6  10     2035.52     2030.36     43.22 o 
   6  -6  10     1735.99     1735.21     38.86 o 
   7  -6  10       13.71       17.11      7.82 o 
   8  -6  10      230.79      188.38     26.76 o 
   9  -6  10      551.24      535.23     43.55 o 
 -10  -5  10      680.91      736.16     32.26 o 
  -9  -5  10       19.44       23.28     12.39 o 
  -8  -5  10       13.89       17.72     11.95 o 
  -7  -5  10      101.06      107.22     14.62 o 
  -6  -5  10       81.10       91.35     12.80 o 
  -5  -5  10      328.52      363.12     28.86 o 
  -4  -5  10     2812.79     2732.57     66.12 o 
  -3  -5  10       31.41       36.61      6.15 o 
  -2  -5  10     6975.21     7167.49    117.05 o 
  -1  -5  10      129.34      129.58     11.13 o 
   0  -5  10     4668.66     4827.83     67.04 o 
   1  -5  10      113.02      110.12      8.15 o 
   2  -5  10        2.12        3.09      6.28 o 
   3  -5  10      330.43      309.24     35.16 o 
   4  -5  10     6076.14     5977.23    228.52 o 
   5  -5  10        6.10       10.42      7.61 o 
   6  -5  10     2774.82     2808.38     79.76 o 
   7  -5  10        3.24        7.87     11.54 o 
   8  -5  10      931.39      978.07     32.72 o 
   9  -5  10       16.75        4.20     17.84 o 
  10  -5  10        5.94       17.84     19.94 o 
 -10  -4  10        0.96        7.44     12.97 o 
  -9  -4  10       94.19      105.11     16.11 o 
  -8  -4  10      231.76      219.44     19.11 o 
  -7  -4  10     2233.53     2178.79     51.54 o 
  -6  -4  10      556.96      500.02     39.88 o 
  -5  -4  10     4862.61     4797.63     86.43 o 
  -4  -4  10      449.68      480.07     21.75 o 
  -3  -4  10      479.80      434.17     13.46 o 
  -2  -4  10        2.11       -5.30      5.74 o 
  -1  -4  10     1786.94     2031.67     39.73 o 
   0  -4  10       89.01       99.04      7.62 o 
   1  -4  10    11987.44    12061.48    177.37 o 
   2  -4  10      152.21      125.22      9.96 o 
   3  -4  10     8665.38     8743.28    137.58 o 
   4  -4  10     3727.62     3578.64     63.82 o 
   5  -4  10      131.12      138.53     12.76 o 
   6  -4  10       24.22       34.49     10.76 o 
   7  -4  10      204.39      210.53     16.65 o 
   8  -4  10      199.88      210.13     22.30 o 
   9  -4  10     1629.63     1703.81     71.89 o 
  10  -4  10       81.96       94.98     25.71 o 
 -10  -3  10       21.84       29.39     18.89 o 
  -9  -3  10      352.21      358.23     48.28 o 
  -8  -3  10      506.10      474.76     84.48 o 
  -7  -3  10       76.74       68.77     17.05 o 
  -6  -3  10      911.35      475.41     28.34 o 
  -5  -3  10       12.13        9.10      6.44 o 
  -4  -3  10      311.58      329.31     14.91 o 
  -3  -3  10     3038.55     3001.40     48.96 o 
  -2  -3  10     7837.87     7575.36     98.96 o 
  -1  -3  10     1049.31      993.41     20.32 o 
   0  -3  10      533.71      489.39     23.54 o 
   1  -3  10      334.31      301.36     10.63 o 
   2  -3  10       70.30       70.10      7.67 o 
   3  -3  10     2513.56     2502.74     39.34 o 
   4  -3  10     3111.56     3154.09     61.96 o 
   5  -3  10        9.99        3.49      7.97 o 
   6  -3  10     6733.68     6647.79    125.41 o 
   7  -3  10     2059.26     2055.89     47.68 o 
   8  -3  10      563.80      574.20     25.04 o 
   9  -3  10      139.60      145.04     16.51 o 
 -10  -2  10      165.85      214.09     30.43 o 
  -9  -2  10       91.92       97.08     22.56 o 
  -8  -2  10     2546.46     2396.20     56.21 o 
  -7  -2  10       46.03       48.80     15.74 o 
  -6  -2  10      511.94      491.45     16.63 o 
  -5  -2  10       52.60       54.59      7.87 o 
  -4  -2  10      557.73      566.25     14.42 o 
  -3  -2  10      757.78      800.75     16.44 o 
  -2  -2  10      371.69      413.51     13.73 o 
  -1  -2  10      461.09      450.75     12.95 o 
   0  -2  10     3342.08     3423.42     48.23 o 
   1  -2  10      388.18      372.25     10.69 o 
   2  -2  10     5574.99     5676.83     76.52 o 
   3  -2  10      778.93      776.63     25.37 o 
   4  -2  10      777.16      838.64     27.08 o 
   5  -2  10      352.92      388.88     24.92 o 
   6  -2  10       52.28       50.82     11.65 o 
   7  -2  10       97.34      108.87     14.28 o 
   8  -2  10     1986.30     2102.46     51.01 o 
   9  -2  10       53.70       36.23     12.60 o 
 -10  -1  10        2.06        1.05     18.89 o 
  -9  -1  10      144.06      146.93     25.19 o 
  -8  -1  10        2.08      -11.02     13.12 o 
  -7  -1  10      374.96      378.10     15.68 o 
  -6  -1  10       67.86       73.35      8.01 o 
  -5  -1  10     1892.35     1870.05     29.18 o 
  -4  -1  10      124.41      123.21      8.19 o 
  -3  -1  10     6260.26     6277.68     73.06 o 
  -2  -1  10      414.43      415.73     12.87 o 
  -1  -1  10     2474.49     2432.83     42.83 o 
   0  -1  10       11.54       18.15      4.51 o 
   1  -1  10      511.53      541.42     23.45 o 
   2  -1  10      690.23      713.07     23.74 o 
   3  -1  10       12.03        6.17      7.55 o 
   4  -1  10      120.14      117.90     12.76 o 
   5  -1  10     7704.12     7676.50    130.04 o 
   6  -1  10      203.87      203.99     16.68 o 
   7  -1  10     2031.07     1976.13     48.42 o 
   8  -1  10        0.55       -2.86     10.97 o 
   9  -1  10       67.88       63.50     14.57 o 
 -10   0  10      471.58      525.78     43.03 o 
  -9   0  10      369.95      394.60     35.68 o 
  -8   0  10      592.46      423.46     30.96 o 
  -7   0  10       19.64       20.73      9.59 o 
  -6   0  10       29.18       26.72      7.77 o 
  -5   0  10      932.15     1012.13     23.32 o 
  -4   0  10     1785.29     1730.76     28.71 o 
  -3   0  10      518.77      509.82     13.71 o 
  -2   0  10      884.57      908.19     19.19 o 
  -1   0  10       78.35       70.42      8.05 o 
   0   0  10      414.76      411.01     23.34 o 
   1   0  10     2351.90     2409.32     50.07 o 
   2   0  10     9248.21     9125.80    188.90 o 
   3   0  10       31.85       35.48      9.56 o 
   4   0  10     1139.22     1099.33     66.38 o 
   5   0  10      633.32      612.37     24.85 o 
   6   0  10        5.13       -4.16      9.56 o 
   7   0  10      154.56      188.20     24.40 o 
   8   0  10     2464.28     2573.82     59.90 o 
   9   0  10       24.15       22.18     13.51 o 
 -10   1  10        5.25       16.27     19.42 o 
  -9   1  10       37.05       59.30     20.46 o 
  -8   1  10        5.07       13.18     11.68 o 
  -7   1  10      201.60      194.18     17.25 o 
  -6   1  10      289.90      257.15     13.89 o 
  -5   1  10       47.54       59.00      8.48 o 
  -4   1  10     3471.53     3572.55     64.15 o 
  -3   1  10      309.78      294.93     12.94 o 
  -2   1  10       33.36       28.40      9.45 o 
  -1   1  10     1340.76     1314.25     29.24 o 
   0   1  10      241.19      252.40     23.09 o 
   1   1  10       36.95       33.32      8.91 o 
   2   1  10      126.67      119.78     12.80 o 
   3   1  10     1466.33     1411.45     37.10 o 
   4   1  10      953.75      951.38     30.74 o 
   5   1  10      405.16      397.41     22.23 o 
   6   1  10     1063.48     1033.24     33.74 o 
   7   1  10     1009.04     1044.89     38.83 o 
   8   1  10       64.63       76.63     14.94 o 
  -9   2  10       26.13       30.96     20.46 o 
  -8   2  10       17.95       27.81     18.37 o 
  -7   2  10     1634.55     1689.12     61.39 o 
  -6   2  10      869.12      796.55     41.45 o 
  -5   2  10      663.78      627.06     22.68 o 
  -4   2  10      752.74      742.83     51.16 o 
  -3   2  10     1420.19     1357.22     35.68 o 
  -2   2  10     1318.39     1296.09     43.04 o 
  -1   2  10     3193.77     3325.37     63.81 o 
   0   2  10     1198.65     1267.55     33.39 o 
   1   2  10      517.69      587.08     22.63 o 
   2   2  10       27.96       33.92      9.79 o 
   3   2  10     1655.84     1656.51     48.80 o 
   4   2  10      158.00      158.73     18.10 o 
   5   2  10       32.93       37.57     12.02 o 
   6   2  10      401.87      421.25     67.17 o 
   7   2  10     1393.16     1355.45     41.31 o 
   8   2  10      328.04      338.03     25.03 o 
  -9   3  10      177.13      204.12     29.91 o 
  -8   3  10     1410.70     1486.05     60.87 o 
  -7   3  10        7.02       19.42     17.84 o 
  -6   3  10      634.90      601.35     37.78 o 
  -5   3  10       46.34       29.58     10.21 o 
  -4   3  10      171.12      194.90     15.72 o 
  -3   3  10      716.36      686.87     24.96 o 
  -2   3  10      222.84      227.08     17.02 o 
  -1   3  10      276.41      263.46     23.61 o 
   0   3  10      969.33      997.31     71.10 o 
   1   3  10      828.91      874.21     39.88 o 
   2   3  10      597.21      593.60     24.48 o 
   3   3  10      115.12      116.50     22.56 o 
   4   3  10     1353.44     1353.32     38.74 o 
   5   3  10        6.79        4.93     11.54 o 
   6   3  10     1973.26     1946.68     50.82 o 
   7   3  10       80.22       94.55     16.88 o 
   8   3  10       41.80       46.73     15.37 o 
  -8   4  10        1.11       -6.30     18.89 o 
  -7   4  10       13.88      -12.07     18.89 o 
  -6   4  10      192.14      153.75     25.71 o 
  -5   4  10       58.47       48.80     19.42 o 
  -4   4  10       28.34       32.71     10.67 o 
  -3   4  10      878.86      875.06     59.30 o 
  -2   4  10     1077.15     1061.38     26.38 o 
  -1   4  10       58.18       62.78     11.81 o 
   0   4  10       39.62       55.06     10.83 o 
   1   4  10       88.92       98.80     12.97 o 
   2   4  10       11.88        4.74     10.00 o 
   3   4  10      585.46      618.38     26.14 o 
   4   4  10       78.89       55.40     12.97 o 
   5   4  10      304.12      307.69     22.62 o 
   6   4  10      632.85      658.26     43.55 o 
   7   4  10      459.96      452.91     28.34 o 
  -8   5  10      263.70      252.92     33.58 o 
  -7   5  10      460.94      449.17     39.36 o 
  -6   5  10      695.57      665.36     43.03 o 
  -5   5  10      339.66      353.67     35.16 o 
  -4   5  10        0.81        0.00     17.84 o 
  -3   5  10      171.23      162.14     19.42 o 
  -2   5  10      612.68      624.72     21.71 o 
  -1   5  10      624.43      645.66     24.67 o 
   0   5  10       44.26       47.12     11.54 o 
   1   5  10      146.91      139.51     15.57 o 
   2   5  10       55.69       16.11     11.81 o 
   3   5  10     3503.61     3374.90    104.16 o 
   4   5  10      336.24      371.61     24.11 o 
   5   5  10      497.93      458.72     27.64 o 
   6   5  10      125.00      124.29     18.34 o 
  -7   6  10        7.06       -6.82     21.51 o 
  -6   6  10       62.40       54.05     22.56 o 
  -5   6  10        6.26        3.67     19.94 o 
  -4   6  10     1514.29     1629.83     68.74 o 
  -3   6  10       77.20       44.62     12.62 o 
  -2   6  10      270.07      277.12     24.75 o 
  -1   6  10      337.99      353.14     23.25 o 
   0   6  10      673.84      683.72     27.22 o 
   1   6  10        0.03        2.93     10.00 o 
   2   6  10      470.97      481.68     24.11 o 
   3   6  10        1.40       -2.46     11.80 o 
   4   6  10      126.27      118.03     17.25 o 
   5   6  10      460.70      448.48     28.19 o 
  -6   7  10      177.10      127.51     30.43 o 
  -5   7  10        9.75      -11.02     20.46 o 
  -4   7  10       28.43       17.84     21.51 o 
  -3   7  10        0.12      -19.42     19.42 o 
  -2   7  10      312.96      324.65     26.55 o 
  -1   7  10      407.29      405.67     20.14 o 
   0   7  10       68.94       64.70     14.25 o 
   1   7  10      152.22      143.74     17.58 o 
   2   7  10      925.43     1008.88     63.49 o 
   3   7  10      326.23      278.93     49.59 o 
   4   7  10        4.98        5.50     13.36 o 
  -5   8  10      367.07      324.29     38.31 o 
  -4   8  10       35.85       -7.87     21.51 o 
  -3   8  10      490.55      446.55     43.55 o 
  -2   8  10      325.51      304.58     30.43 o 
  -1   8  10       92.45       82.43     12.83 o 
   0   8  10       63.64       71.64     12.81 o 
   1   8  10        5.95        1.24     12.09 o 
   2   8  10      314.73      312.49     31.48 o 
   3   8  10      104.58      128.24     27.55 o 
  -3   9  10      206.37      199.92     34.11 o 
  -2   9  10      159.23      127.51     30.43 o 
  -1   9  10       36.41       48.40     12.27 o 
   0   9  10      485.59      543.87     23.67 o 
   1   9  10        3.68        0.38     11.45 o 
   0 -16  11      509.37      522.11     44.08 o 
   1 -16  11      492.83      505.32     44.08 o 
   2 -16  11     1173.74     1217.91     61.39 o 
  -3 -15  11      306.73      321.66     37.26 o 
  -2 -15  11      788.79      791.82     48.28 o 
  -1 -15  11      231.80      218.81     32.01 o 
   0 -15  11      871.56      961.31     51.95 o 
   1 -15  11       22.45       20.46     19.42 o 
   2 -15  11       10.70       10.49     19.42 o 
   3 -15  11       16.35       22.56     19.94 o 
   4 -15  11      421.05      392.50     38.83 o 
  -4 -14  11      229.73      187.86     21.15 o 
  -3 -14  11       32.58       42.35     17.58 o 
  -2 -14  11      520.27      485.90     40.93 o 
  -1 -14  11      232.65      277.06     33.06 o 
   0 -14  11      648.37      596.10     40.40 o 
   1 -14  11      821.36      804.42     47.75 o 
   2 -14  11      312.86      289.13     34.11 o 
   3 -14  11     1602.45     1607.26     66.12 o 
   4 -14  11        3.65        6.82     18.89 o 
   5 -14  11      381.03      385.68     37.78 o 
   6 -14  11       25.83       37.78     21.51 o 
  -6 -13  11        8.66        5.25     14.47 o 
  -5 -13  11      255.53      284.71     72.41 o 
  -4 -13  11     2675.70     2703.81     65.49 o 
  -3 -13  11       12.00        7.28     12.43 o 
  -2 -13  11      419.09      417.90     41.19 o 
  -1 -13  11      180.81      206.75     27.81 o 
   0 -13  11     1143.14     1122.41     53.00 o 
   1 -13  11        0.46        0.00     16.79 o 
   2 -13  11      237.37      228.78     28.34 o 
   3 -13  11      307.09      250.30     29.39 o 
   4 -13  11     1544.46     1576.30     65.07 o 
   5 -13  11      427.04      430.07     25.47 o 
   6 -13  11     1349.70     1367.96     37.72 o 
  -6 -12  11        9.23      -12.86     12.86 o 
  -5 -12  11        1.04      -12.39     12.39 o 
  -4 -12  11       71.45       87.09     15.95 o 
  -3 -12  11       89.50      108.04     36.47 o 
  -2 -12  11      281.38      272.09     46.70 o 
  -1 -12  11       97.43      116.96     30.43 o 
   0 -12  11       13.34       20.99     17.84 o 
   1 -12  11     1875.97     1967.23     71.36 o 
   2 -12  11      415.32      428.71     32.53 o 
   3 -12  11      408.74      410.01     22.44 o 
   4 -12  11        9.24        4.65      9.66 o 
   5 -12  11       50.20       57.50     11.38 o 
   6 -12  11       29.04       31.08     10.70 o 
   7 -12  11      310.72      309.22     19.27 o 
  -7 -11  11      298.79      249.52     22.26 o 
  -6 -11  11      539.07      558.66     28.38 o 
  -5 -11  11      442.14      468.59     32.53 o 
  -4 -11  11      726.58      692.10     29.13 o 
  -3 -11  11      138.22      134.47     16.14 o 
  -2 -11  11     1849.75     1778.10     61.66 o 
  -1 -11  11      521.35      433.90     22.62 o 
   0 -11  11      284.79      267.61     28.34 o 
   1 -11  11       13.84       20.99     15.22 o 
   2 -11  11      262.94      215.67     25.19 o 
   3 -11  11      740.68      740.65     18.16 o 
   4 -11  11      929.42      899.14     20.52 o 
   5 -11  11      837.70      807.25     24.21 o 
   6 -11  11     1342.67     1316.94     31.60 o 
   7 -11  11     3120.34     3023.35     54.72 o 
   8 -11  11      511.75      552.96     24.42 o 
  -8 -10  11      151.67      147.08     19.65 o 
  -7 -10  11       13.96       11.20     12.80 o 
  -6 -10  11      281.19      314.54     23.38 o 
  -5 -10  11      850.98      821.56     31.91 o 
  -4 -10  11      128.16      144.08     16.51 o 
  -3 -10  11      545.16      509.46     23.93 o 
  -2 -10  11      280.78      279.09     20.22 o 
  -1 -10  11       17.25        5.50      5.72 o 
   0 -10  11     3976.68     4026.29    110.19 o 
   1 -10  11      318.33      278.63     27.81 o 
   2 -10  11      842.51      866.01     26.81 o 
   3 -10  11        9.98       13.65      7.80 o 
   4 -10  11      981.88      987.09     21.36 o 
   5 -10  11        0.61       -6.48      6.50 o 
   6 -10  11      842.12      840.89     25.04 o 
   7 -10  11      819.34      740.86     24.70 o 
   8 -10  11     1347.48     1410.20     35.03 o 
  -8  -9  11       34.02       46.70     15.21 o 
  -7  -9  11      333.37      327.55     23.54 o 
  -6  -9  11       35.28       29.98     12.92 o 
  -5  -9  11      603.59      604.90     26.71 o 
  -4  -9  11      134.20      136.04     15.21 o 
  -3  -9  11     2910.73     2886.71     99.70 o 
  -2  -9  11      406.12      391.45     32.01 o 
  -1  -9  11       76.93       63.16     15.22 o 
   0  -9  11      550.72      577.59     23.74 o 
   1  -9  11      285.58      289.93     16.01 o 
   2  -9  11       93.80      103.52      9.70 o 
   3  -9  11      514.35      500.13     16.93 o 
   4  -9  11       50.81       47.08      8.48 o 
   5  -9  11     2163.11     2163.96     44.39 o 
   6  -9  11      162.82      171.62     12.65 o 
   7  -9  11      112.51      108.31     13.02 o 
   8  -9  11        4.51        0.87     12.97 o 
  -9  -8  11      254.67      249.87     22.86 o 
  -8  -8  11      493.81      495.51     43.82 o 
  -7  -8  11      347.43      337.12     23.75 o 
  -6  -8  11      406.37      397.22     24.30 o 
  -5  -8  11       82.87       61.16     12.60 o 
  -4  -8  11       65.61       46.70     12.24 o 
  -2  -8  11     3543.55     3446.61     67.71 o 
  -1  -8  11      407.35      381.45     19.11 o 
   0  -8  11     2949.93     3065.47     61.04 o 
   1  -8  11      556.74      547.32     16.41 o 
   2  -8  11      371.35      372.58     16.07 o 
   3  -8  11     3783.55     3763.99     57.25 o 
   4  -8  11      120.59      127.63     15.31 o 
   5  -8  11      291.76      278.19     14.49 o 
   6  -8  11       12.01       12.28      7.84 o 
   7  -8  11     1610.68     1592.88     42.71 o 
   8  -8  11     1097.42     1249.92     58.25 o 
   9  -8  11      522.38      519.49     38.83 o 
  -9  -7  11       40.07       45.25     15.37 o 
  -8  -7  11      360.01      339.23     23.91 o 
  -7  -7  11       24.13       37.06     13.64 o 
  -6  -7  11      196.69      179.89     16.88 o 
  -5  -7  11     1390.70     1433.81     39.51 o 
  -4  -7  11      178.89      155.32     20.99 o 
  -3  -7  11      194.42      184.51     15.39 o 
  -2  -7  11      666.53      705.89     24.85 o 
  -1  -7  11      458.56      427.73     31.48 o 
   0  -7  11       73.91       63.76     10.02 o 
   1  -7  11     1462.76     1483.43     56.41 o 
   2  -7  11      639.72      619.12     24.66 o 
   3  -7  11      162.71      172.07     13.73 o 
   4  -7  11     2345.37     2287.76     48.05 o 
   5  -7  11      802.59      868.86     28.35 o 
   6  -7  11      238.67      231.77     13.70 o 
   7  -7  11       33.01       32.40     11.06 o 
   8  -7  11       42.53        7.35      9.45 o 
   9  -7  11       63.72      103.37     24.66 o 
  -9  -6  11      130.76      142.64     18.73 o 
  -8  -6  11      214.22      209.87     19.65 o 
  -7  -6  11       54.43       65.33     14.10 o 
  -6  -6  11        3.12        1.82      9.56 o 
  -5  -6  11      589.12      541.00     34.11 o 
  -4  -6  11      342.14      319.76     27.29 o 
  -3  -6  11      462.48      444.50     20.20 o 
  -2  -6  11      398.46      401.39     24.14 o 
  -1  -6  11     3488.07     3492.31     64.75 o 
   0  -6  11      203.17      183.02     11.00 o 
   1  -6  11      557.90      587.78     34.65 o 
   2  -6  11      404.97      389.27     16.85 o 
   3  -6  11     1359.57     1399.17     33.54 o 
   4  -6  11      533.51      513.51     19.85 o 
   5  -6  11       83.10       77.06     10.74 o 
   6  -6  11       23.10       20.99     12.59 o 
   7  -6  11     1060.47     1107.71     45.65 o 
   8  -6  11        7.32       -7.35     17.32 o 
   9  -6  11      758.54      892.57     51.95 o 
  -9  -5  11       49.75       63.39     15.77 o 
  -8  -5  11     1632.17     1627.18     45.60 o 
  -7  -5  11      175.89      186.43     17.44 o 
  -6  -5  11      468.81      365.70     91.83 o 
  -5  -5  11      167.51      188.38     15.94 o 
  -4  -5  11     2594.92     2462.62     83.70 o 
  -3  -5  11     1271.60     1275.89     42.24 o 
  -2  -5  11      415.12      407.88     29.12 o 
  -1  -5  11      172.31      196.52     11.00 o 
   0  -5  11      932.19      967.92     21.35 o 
   1  -5  11       57.44       64.08      8.80 o 
   2  -5  11     1685.02     1703.91     54.83 o 
   3  -5  11      159.84      164.53     12.47 o 
   4  -5  11      326.31      335.29     26.76 o 
   5  -5  11      777.30      755.09     36.21 o 
   6  -5  11      379.32      422.94     27.81 o 
   7  -5  11      269.99      225.64     24.14 o 
   8  -5  11      134.59      167.71     17.52 o 
   9  -5  11      125.16      191.53     31.48 o 
  -9  -4  11       17.73        1.20     12.80 o 
  -8  -4  11        1.07       -5.25     10.39 o 
  -7  -4  11       15.06       15.52     10.90 o 
  -6  -4  11     3021.72     2816.42    139.05 o 
  -5  -4  11      913.33      889.58     28.01 o 
  -4  -4  11      223.05      235.79     15.66 o 
  -3  -4  11     1405.86     1354.07     26.38 o 
  -2  -4  11     1216.94     1148.50     24.08 o 
  -1  -4  11      634.14      590.19     16.13 o 
   0  -4  11     1918.53     2002.54     35.16 o 
   1  -4  11        5.33       -2.80      4.52 o 
   2  -4  11      320.85      329.12     20.46 o 
   3  -4  11        8.09        1.84      6.40 o 
   4  -4  11     1412.01     1442.50     50.90 o 
   5  -4  11      716.09      689.50     35.68 o 
   6  -4  11       74.51       75.49     12.43 o 
   7  -4  11      371.92      394.28     22.39 o 
   8  -4  11      635.41      692.60     49.06 o 
   9  -4  11      443.70      448.12     41.98 o 
  -9  -3  11      859.82      877.25     34.28 o 
  -8  -3  11        1.28        5.16     11.48 o 
  -7  -3  11      958.64      924.06     44.60 o 
  -6  -3  11      245.03      261.68     18.71 o 
  -5  -3  11      690.94      721.43     19.56 o 
  -4  -3  11      493.62      508.29     14.39 o 
  -3  -3  11     1452.32     1437.30     34.01 o 
  -2  -3  11        9.26       10.05      6.66 o 
  -1  -3  11     1990.69     2068.71     56.47 o 
   0  -3  11        2.57        3.38      4.55 o 
   1  -3  11      864.26      934.06     19.24 o 
   2  -3  11     2046.37     2026.00     62.97 o 
   3  -3  11     1086.02     1082.53     43.55 o 
   4  -3  11     1392.04     1390.14     36.73 o 
   5  -3  11       82.15       70.97     12.18 o 
   6  -3  11      123.69      143.70     19.94 o 
   7  -3  11      332.98      337.44     21.52 o 
   8  -3  11        3.27        1.07     10.68 o 
   9  -3  11      106.17      119.88     16.11 o 
  -9  -2  11       39.32       68.74     20.46 o 
  -8  -2  11       12.47        9.49      7.55 o 
  -7  -2  11       14.33       12.94     10.57 o 
  -6  -2  11      414.34      425.65     14.62 o 
  -5  -2  11      442.43      455.30     18.25 o 
  -4  -2  11     4538.58     4560.68     57.12 o 
  -3  -2  11       27.77       22.29      5.68 o 
  -2  -2  11      207.26      215.02     10.97 o 
  -1  -2  11      989.71      949.89     20.14 o 
   0  -2  11       17.80       13.45      4.86 o 
   1  -2  11       39.77       44.27      5.50 o 
   2  -2  11      605.22      602.40     30.96 o 
   3  -2  11       16.91       24.01      9.25 o 
   4  -2  11      225.42      260.93     22.30 o 
   5  -2  11       98.88       89.96     12.92 o 
   6  -2  11     1512.22     1436.18     39.11 o 
   7  -2  11       48.69       45.55     12.80 o 
   8  -2  11      952.28      964.72     33.19 o 
   9  -2  11       39.67       25.59     13.64 o 
  -9  -1  11       51.19       34.11     18.89 o 
  -8  -1  11      829.68      842.20     44.60 o 
  -7  -1  11     1067.58     1096.45     26.07 o 
  -6  -1  11      310.38      282.30     23.78 o 
  -5  -1  11     2210.36     2210.56     33.71 o 
  -4  -1  11     1737.24     1653.49     27.08 o 
  -3  -1  11      137.73      127.28      8.24 o 
  -2  -1  11     2946.11     2799.60     42.83 o 
  -1  -1  11     3231.78     3209.52     46.82 o 
   0  -1  11      121.47      116.56     11.73 o 
   1  -1  11      724.47      748.27     34.63 o 
   2  -1  11      605.36      574.99     36.73 o 
   3  -1  11      619.81      622.85     50.90 o 
   4  -1  11      564.60      553.30     23.91 o 
   5  -1  11      111.74      105.33     14.09 o 
   6  -1  11       63.14       69.06     13.30 o 
   7  -1  11       14.38       38.04     12.84 o 
   8  -1  11       36.58       47.04     13.34 o 
  -9   0  11        0.65        0.00     12.59 o 
  -8   0  11       28.43       18.10     12.24 o 
  -7   0  11      598.62      600.81     25.04 o 
  -6   0  11       10.55        5.39      7.62 o 
  -5   0  11     1831.03     1803.47     34.02 o 
  -4   0  11       77.83       74.05      8.72 o 
  -3   0  11      320.90      323.19     13.76 o 
  -2   0  11      191.03      180.93     12.23 o 
  -1   0  11      125.26      129.44     10.34 o 
   0   0  11      186.12      227.73     21.51 o 
   1   0  11     2024.72     1913.76     44.14 o 
   2   0  11     1052.60     1032.90     40.93 o 
   3   0  11      106.06       91.27     12.92 o 
   4   0  11       58.51       46.58     11.28 o 
   5   0  11      937.63     1016.15     32.65 o 
   6   0  11      514.35      523.80     25.04 o 
   7   0  11      438.50      396.84     24.48 o 
   8   0  11       61.17       77.61     15.74 o 
  -9   1  11       17.33        8.92     17.84 o 
  -8   1  11      940.77      996.30     33.91 o 
  -7   1  11      132.13      100.91     14.72 o 
  -6   1  11       28.37       36.00      8.61 o 
  -5   1  11      182.79      176.53     12.00 o 
  -4   1  11       64.37       69.23      9.03 o 
  -3   1  11      713.40      723.69     19.83 o 
  -2   1  11     3860.88     3857.76     82.65 o 
  -1   1  11        0.83        7.87     10.49 o 
   0   1  11     2274.67     2473.60     73.99 o 
   1   1  11      211.53      212.85     16.28 o 
   2   1  11      353.49      311.29     19.65 o 
   3   1  11      127.32      148.44     15.16 o 
   4   1  11       15.93       22.89     10.59 o 
   5   1  11      103.54       98.25     27.55 o 
   6   1  11      668.52      641.39     29.65 o 
   7   1  11        5.23       -0.48     11.58 o 
   8   1  11      619.28      615.91     29.78 o 
  -9   2  11      197.69      202.19     20.40 o 
  -8   2  11      490.57      570.39     26.90 o 
  -7   2  11     1121.31     1067.14     34.51 o 
  -6   2  11       52.37       41.26     12.55 o 
  -5   2  11     1421.57     1477.06     30.92 o 
  -4   2  11      753.27      729.43     20.67 o 
  -3   2  11     1657.29     1693.83     32.58 o 
  -2   2  11      147.27      140.15     14.37 o 
  -1   2  11     1052.39     1029.11     30.42 o 
   0   2  11      917.09      970.87     44.86 o 
   1   2  11       11.90       25.71      9.65 o 
   2   2  11      394.83      432.58     21.88 o 
   3   2  11     5736.51     5600.72    150.60 o 
   4   2  11      173.35      186.06     17.62 o 
   5   2  11      146.79      158.00     17.23 o 
   6   2  11       60.07       67.24     14.34 o 
   7   2  11        5.81        3.13     13.07 o 
  -8   3  11       63.50       82.91     23.61 o 
  -7   3  11      484.83      459.67     38.83 o 
  -6   3  11      272.07      250.30     30.43 o 
  -5   3  11      331.87      334.78     33.58 o 
  -4   3  11      574.94      560.18     46.96 o 
  -3   3  11     1039.98     1125.02     34.02 o 
  -2   3  11     1998.58     1967.19     47.52 o 
  -1   3  11      459.16      472.37     24.92 o 
   0   3  11     2102.40     2282.08     51.39 o 
   1   3  11      128.87      129.08     19.94 o 
   2   3  11       13.82       16.10     10.90 o 
   3   3  11      312.47      318.93     21.89 o 
   4   3  11      762.80      767.81     30.05 o 
   5   3  11      528.31      558.97     27.49 o 
   6   3  11      602.56      645.86     30.22 o 
   7   3  11       51.81       72.24     16.73 o 
  -8   4  11      717.91      775.03     47.23 o 
  -7   4  11      114.09      112.29     26.24 o 
  -6   4  11     3049.57     2989.94     96.03 o 
  -5   4  11      290.48      250.30     30.96 o 
  -4   4  11      478.24      440.19     22.51 o 
  -3   4  11       41.58       36.97     11.55 o 
  -2   4  11       71.64       57.77     12.98 o 
  -1   4  11        0.05        2.83     11.02 o 
   0   4  11      810.38      921.16     44.86 o 
   1   4  11      903.04      907.00     31.16 o 
   2   4  11     2377.24     2349.01     56.15 o 
   3   4  11      212.19      188.74     18.34 o 
   4   4  11      666.11      691.60     41.98 o 
   5   4  11      373.49      370.94     25.16 o 
   6   4  11        2.07        1.63     12.98 o 
  -7   5  11       16.39       11.02     22.04 o 
  -6   5  11      246.71      271.29     34.11 o 
  -5   5  11      793.59      785.00     48.80 o 
  -4   5  11      137.25       98.65     26.24 o 
  -3   5  11     1001.14     1051.20     68.48 o 
  -2   5  11        0.66       -4.57      8.74 o 
  -1   5  11     2123.09     2175.94     43.03 o 
   0   5  11      708.15      735.70     27.80 o 
   1   5  11       92.63      134.86     22.56 o 
   2   5  11      282.31      283.88     29.39 o 
   3   5  11     1012.94     1053.20     36.31 o 
   4   5  11      103.28       94.12     16.28 o 
   5   5  11      434.37      418.51     28.86 o 
  -6   6  11      306.72      269.19     35.16 o 
  -5   6  11      196.86      213.04     32.53 o 
  -4   6  11      445.12      437.63     41.98 o 
  -3   6  11       76.17       68.79     14.17 o 
  -2   6  11       67.01       78.22     12.01 o 
  -1   6  11      816.76      798.10     25.73 o 
   0   6  11     1072.31     1159.68     36.71 o 
   1   6  11      856.48      934.38     33.91 o 
   2   6  11     1205.51     1272.11     82.38 o 
   3   6  11       65.91       83.53     15.75 o 
   4   6  11      451.62      531.87     29.20 o 
  -5   7  11      288.46      298.05     37.26 o 
  -4   7  11      212.29      259.22     35.68 o 
  -3   7  11      115.05       82.38     27.29 o 
  -2   7  11     2194.04     2296.55     45.81 o 
  -1   7  11      228.98      267.50     18.00 o 
   0   7  11      232.84      244.17     17.56 o 
   1   7  11       43.88       65.12     14.94 o 
   2   7  11        6.31       -4.70     12.02 o 
   3   7  11      205.62      198.35     27.81 o 
  -3   8  11       90.39      102.32     28.86 o 
  -2   8  11        5.42        8.92     23.61 o 
  -1   8  11      114.85      126.74     14.60 o 
   0   8  11        3.52       -7.28     10.64 o 
   1   8  11     1729.44     1795.42     49.72 o 
  -2 -15  12      229.35      236.66     33.58 o 
  -1 -15  12        3.41        3.15     19.42 o 
   0 -15  12     1145.70     1186.42     58.25 o 
   1 -15  12     1780.14     1742.64     71.89 o 
   2 -15  12      478.98      550.97     45.13 o 
   3 -15  12      103.87      141.68     26.24 o 
   4 -15  12        3.09      -15.22     19.42 o 
  -4 -14  12      546.58      481.95     30.60 o 
  -3 -14  12      147.01      201.18     22.06 o 
  -2 -14  12      279.62      277.06     33.06 o 
  -1 -14  12      564.18      521.06     43.03 o 
   0 -14  12        7.67       -6.30     16.79 o 
   1 -14  12        8.94       -3.15     16.79 o 
   2 -14  12      246.55      218.29     29.39 o 
   3 -14  12      771.51      787.68     80.55 o 
   4 -14  12       10.16        8.92     19.94 o 
   5 -14  12       14.26       35.16     19.94 o 
  -5 -13  12      199.13      248.58     25.45 o 
  -4 -13  12      287.87      221.98     21.85 o 
  -3 -13  12       10.08        7.86     13.34 o 
  -2 -13  12       28.26       14.04     20.46 o 
  -1 -13  12      773.09      759.29     45.13 o 
   0 -13  12     2800.40     2839.86     92.88 o 
   1 -13  12       13.64       16.79     17.32 o 
   2 -13  12      176.33      162.14     25.19 o 
   3 -13  12       73.02       41.57     12.76 o 
   4 -13  12      587.99      659.59     43.03 o 
   5 -13  12       44.38       73.99     22.04 o 
   6 -13  12      225.57      242.05     29.12 o 
  -6 -12  12      577.09      602.64     31.14 o 
  -5 -12  12       84.91       72.81     15.94 o 
  -4 -12  12       66.09       66.36     15.74 o 
  -3 -12  12      701.89      690.51     29.87 o 
  -2 -12  12     1093.29     1128.87     37.47 o 
  -1 -12  12     1006.12      958.97     33.76 o 
   0 -12  12      133.85      144.83     23.09 o 
   1 -12  12        8.88       28.34     17.32 o 
   2 -12  12      632.03      582.46     37.26 o 
   3 -12  12      692.51      750.82     28.54 o 
   4 -12  12      705.85      679.00     27.71 o 
   5 -12  12     1492.77     1540.45     34.46 o 
   6 -12  12      849.94      861.51     31.88 o 
   7 -12  12      170.67      160.42     15.85 o 
  -7 -11  12       39.49       39.62     15.77 o 
  -6 -11  12        7.13        4.48     17.58 o 
  -5 -11  12      270.28      266.26     46.70 o 
  -4 -11  12        3.96       -2.95     11.20 o 
  -3 -11  12      788.55      845.26     37.26 o 
  -2 -11  12      430.08      370.42     23.74 o 
  -1 -11  12      244.87      282.83     29.91 o 
   0 -11  12       93.46       75.56     19.42 o 
   1 -11  12     1073.62     1123.98     49.85 o 
   2 -11  12     2266.69     2299.55    120.69 o 
   3 -11  12      191.63      187.20     16.59 o 
   4 -11  12      218.77      192.83     17.02 o 
   5 -11  12      601.58      582.34     27.73 o 
   6 -11  12       42.53       29.20     10.96 o 
   7 -11  12      618.95      671.38     24.73 o 
  -7 -10  12      199.90      209.83     21.68 o 
  -6 -10  12      805.55      800.91     41.19 o 
  -5 -10  12      290.49      304.98     39.36 o 
  -4 -10  12      398.86      406.00     24.67 o 
  -3 -10  12      272.25      281.97     21.14 o 
  -2 -10  12      909.21      448.65     29.39 o 
  -1 -10  12     1548.71     1508.58     40.81 o 
   0 -10  12      463.57      531.31     23.91 o 
   1 -10  12       11.57       32.53     14.69 o 
   2 -10  12      835.97      837.39     57.98 o 
   3 -10  12      918.88      898.91     23.51 o 
   4 -10  12     2540.99     2548.83     45.01 o 
   5 -10  12      188.80      178.13     17.74 o 
   6 -10  12      323.19      298.39     28.07 o 
   7 -10  12       73.50       66.09     14.47 o 
   8 -10  12      584.73      585.60     40.93 o 
  -8  -9  12      179.49      143.52     19.29 o 
  -7  -9  12        6.17       22.13     13.54 o 
  -6  -9  12      134.98      155.85     20.46 o 
  -5  -9  12      120.64      114.41     15.77 o 
  -4  -9  12      515.43      524.18     24.83 o 
  -3  -9  12       52.09       29.44     21.25 o 
  -2  -9  12      795.51      743.31     53.26 o 
  -1  -9  12      777.93      811.73     28.01 o 
   0  -9  12      185.29      186.78     15.90 o 
   1  -9  12     3117.37     3122.05     63.07 o 
   2  -9  12      978.89      992.52     38.77 o 
   3  -9  12        5.47        1.12      6.85 o 
   4  -9  12      119.44      135.83     11.49 o 
   5  -9  12        3.30        4.17     11.13 o 
   6  -9  12      514.71      517.60     19.19 o 
   7  -9  12     1579.16     1536.42     62.97 o 
   8  -9  12      385.93      323.24     34.63 o 
  -8  -8  12      837.07      852.88     34.28 o 
  -7  -8  12      415.66      416.67     29.12 o 
  -6  -8  12       12.09        2.50     17.05 o 
  -5  -8  12      502.30      514.77     28.07 o 
  -4  -8  12        4.48        3.23      9.45 o 
  -3  -8  12      173.40      180.77     16.33 o 
  -2  -8  12      672.23      660.09     25.04 o 
  -1  -8  12       13.50       23.61     13.12 o 
   0  -8  12        5.96       -7.97      7.97 o 
   1  -8  12     7099.44     7059.07    119.29 o 
   2  -8  12      147.29      131.58     13.17 o 
   3  -8  12      501.91      498.95     21.31 o 
   4  -8  12      968.37      991.65     24.43 o 
   5  -8  12      752.97      736.21     27.21 o 
   6  -8  12      806.69      801.78     28.54 o 
   7  -8  12      319.53      350.52     34.63 o 
   8  -8  12       52.77       64.02     22.56 o 
  -8  -7  12      283.88      280.67     23.08 o 
  -7  -7  12       44.12       36.68     13.45 o 
  -6  -7  12       63.31       59.43     13.30 o 
  -5  -7  12       88.69       78.19     17.84 o 
  -4  -7  12      323.30      322.15     24.14 o 
  -3  -7  12       59.05       65.09     11.31 o 
  -2  -7  12     6942.30     6757.05    115.20 o 
  -1  -7  12       63.41       79.93     10.90 o 
   0  -7  12      783.19      875.72     22.30 o 
   1  -7  12       53.07       49.32      9.97 o 
   2  -7  12      238.41      267.62     16.68 o 
   3  -7  12       39.54       37.74      9.63 o 
   4  -7  12     1545.82     1557.54     37.63 o 
   5  -7  12      122.03      111.24     18.37 o 
   6  -7  12      668.10      692.95     26.48 o 
   7  -7  12      205.42      211.49     18.37 o 
  -9  -6  12     1020.48     1042.34     39.11 o 
  -8  -6  12      374.73      374.49     25.94 o 
  -7  -6  12     1241.23     1256.77     38.76 o 
  -6  -6  12      116.13      101.80     20.46 o 
  -5  -6  12      638.47      663.43     25.97 o 
  -4  -6  12      336.44      334.19     30.17 o 
  -3  -6  12       57.98       60.50     10.90 o 
  -2  -6  12       67.54       70.31     15.74 o 
  -1  -6  12     1713.64     1707.77     32.58 o 
   0  -6  12     1039.89     1119.43     42.83 o 
   1  -6  12      187.23      188.73     14.04 o 
   2  -6  12       39.80       45.05     16.00 o 
   3  -6  12     3427.02     3423.74    121.48 o 
   4  -6  12      351.76      378.86     27.29 o 
   5  -6  12     1677.92     1562.66     55.10 o 
   6  -6  12        2.87       11.02     13.12 o 
   7  -6  12       37.90       37.78     15.22 o 
   8  -6  12      187.58      200.37     18.75 o 
  -9  -5  12        6.56        5.98     13.30 o 
  -8  -5  12       76.64       55.74     14.46 o 
  -7  -5  12       51.91       24.11     11.72 o 
  -6  -5  12      564.23      529.25     24.30 o 
  -5  -5  12      604.14      571.32     24.11 o 
  -4  -5  12     3468.73     3394.03     66.60 o 
  -3  -5  12     1508.44     1437.82     35.99 o 
  -2  -5  12      155.47      133.61     17.52 o 
  -1  -5  12     1576.46     1630.15     30.93 o 
   0  -5  12     1607.87     1667.58     30.74 o 
   1  -5  12      356.02      365.10     13.36 o 
   2  -5  12      222.56      250.30     14.75 o 
   3  -5  12     2596.80     2441.07     73.46 o 
   4  -5  12      276.24      295.95     26.24 o 
   5  -5  12     4044.33     4043.08    109.14 o 
   6  -5  12     1858.68     1787.25     62.44 o 
   7  -5  12       24.39       33.58     15.74 o 
   8  -5  12      619.83      632.31     37.78 o 
  -9  -4  12      157.06      134.83     18.89 o 
  -8  -4  12      855.17      834.39     32.39 o 
  -7  -4  12      284.04      268.15     36.73 o 
  -6  -4  12     2491.09     2513.19     56.37 o 
  -5  -4  12      498.58      479.82     26.24 o 
  -4  -4  12      361.54      358.02     32.27 o 
  -3  -4  12      109.24      110.61     12.19 o 
  -2  -4  12      310.69      281.47     13.21 o 
  -1  -4  12       55.17       56.62      7.42 o 
   0  -4  12     1200.17     1269.28     25.19 o 
   1  -4  12       13.91       13.41      5.52 o 
   2  -4  12     4748.50     4626.58    118.59 o 
   3  -4  12        2.39       -4.72     10.49 o 
   4  -4  12       70.73       70.84     17.32 o 
   5  -4  12      923.31      919.34     42.50 o 
   6  -4  12        4.63        5.77     10.49 o 
   7  -4  12        3.38       27.78     11.80 o 
   8  -4  12     1191.57     1235.85     38.20 o 
  -9  -3  12       85.84       79.43     16.51 o 
  -8  -3  12      490.84      478.56     39.36 o 
  -7  -3  12     1037.90     1013.40     53.79 o 
  -6  -3  12        5.48        1.84     10.02 o 
  -5  -3  12     3381.80     3249.08     52.90 o 
  -4  -3  12      302.00      270.24     11.90 o 
  -3  -3  12     3964.84     3967.70     58.85 o 
  -2  -3  12       11.05       13.47      6.36 o 
  -1  -3  12      998.35     1029.25     22.28 o 
   0  -3  12     1036.65     1045.63     21.70 o 
   1  -3  12       13.91       29.91     12.59 o 
   2  -3  12      990.42      939.80     40.40 o 
   3  -3  12      756.22      724.66     36.73 o 
   4  -3  12      689.72      683.93     26.34 o 
   5  -3  12     1617.47     1653.80     42.47 o 
   6  -3  12       95.01      101.47     14.28 o 
   7  -3  12     2937.87     2948.10     64.55 o 
   8  -3  12        6.79        3.92     15.74 o 
  -9  -2  12       22.71       -1.05      9.97 o 
  -8  -2  12      974.46     1030.29     35.43 o 
  -7  -2  12      903.65      871.16     24.48 o 
  -6  -2  12      389.78      403.89     17.59 o 
  -5  -2  12      795.44      728.68     17.89 o 
  -4  -2  12        5.41        3.84      5.88 o 
  -3  -2  12      307.60      316.96     12.73 o 
  -2  -2  12      708.52      714.44     18.30 o 
  -1  -2  12     1380.26     1320.39     25.47 o 
   0  -2  12     1862.43     1975.63     62.97 o 
   1  -2  12     1248.10     1193.77     46.70 o 
   2  -2  12      538.82      528.93     30.96 o 
   3  -2  12     1766.35     1811.53     44.70 o 
   4  -2  12     2264.92     2143.10     50.09 o 
   5  -2  12        0.33        1.25      9.46 o 
   6  -2  12      489.88      490.45     23.71 o 
   7  -2  12      542.17      473.01     25.10 o 
   8  -2  12      266.15      252.85     21.11 o 
  -9  -1  12       34.50       48.28     20.99 o 
  -8  -1  12       23.84       18.37     17.84 o 
  -7  -1  12      314.90      287.78     19.57 o 
  -6  -1  12      470.57      445.82     17.44 o 
  -5  -1  12     1248.96     1254.21     24.06 o 
  -4  -1  12       56.07       66.01      8.33 o 
  -3  -1  12      805.65      837.51     18.49 o 
  -2  -1  12     1728.78     1825.18     46.05 o 
  -1  -1  12       65.92       69.79      9.20 o 
   0  -1  12      151.98      133.81     18.37 o 
   1  -1  12       75.01       74.51     15.74 o 
   2  -1  12       44.12       26.53      9.83 o 
   3  -1  12      497.09      497.48     32.53 o 
   4  -1  12     2124.24     2121.55     50.64 o 
   5  -1  12      285.70      245.47     19.29 o 
   6  -1  12     1617.96     1623.27     48.28 o 
   7  -1  12      226.38      252.43     20.94 o 
   8  -1  12      281.56      317.26     23.88 o 
  -9   0  12      775.80      763.49     45.65 o 
  -8   0  12      461.79      435.00     36.73 o 
  -7   0  12      687.36      678.45     27.27 o 
  -6   0  12        5.19        3.36      8.17 o 
  -5   0  12      194.18      222.62     13.69 o 
  -4   0  12      603.19      589.41     18.79 o 
  -3   0  12     1021.66     1042.04     24.51 o 
  -2   0  12      307.83      289.90     15.63 o 
  -1   0  12     1351.38     1306.06     48.80 o 
   0   0  12       47.74       48.28     14.69 o 
   1   0  12     4297.30     4348.81     82.72 o 
   2   0  12        7.35        5.81      9.19 o 
   3   0  12     1508.41     1540.29     76.61 o 
   4   0  12      215.39      228.82     18.71 o 
   5   0  12       56.94       65.95     13.51 o 
   6   0  12       53.90       53.69     14.20 o 
   7   0  12      697.96      729.69     31.90 o 
  -8   1  12       31.70       26.89     13.54 o 
  -7   1  12       56.26       38.36     13.17 o 
  -6   1  12     4094.40     4167.39    134.86 o 
  -5   1  12      200.25      194.41     13.26 o 
  -4   1  12      239.74      277.80     14.93 o 
  -3   1  12      104.28       98.53     12.09 o 
  -2   1  12      171.75      223.54     23.61 o 
  -1   1  12       67.89       65.59     15.74 o 
   0   1  12       13.21        8.99      8.13 o 
   1   1  12      505.44      459.75     61.13 o 
   2   1  12      841.62      814.00     28.88 o 
   3   1  12     1686.31     1660.04     70.31 o 
   4   1  12     1788.57     1786.62     85.79 o 
   5   1  12        2.43        0.34     10.68 o 
   6   1  12      462.74      505.89     51.16 o 
   7   1  12      435.90      452.83     28.01 o 
  -8   2  12      115.46      101.89     17.02 o 
  -7   2  12      529.42      495.56     29.91 o 
  -6   2  12        4.68        3.42     14.17 o 
  -5   2  12      669.91      627.73     20.42 o 
  -4   2  12       67.32       59.67     12.28 o 
  -3   2  12     1607.29     1565.01     59.30 o 
  -2   2  12      249.52      225.46     44.86 o 
  -1   2  12     3941.24     4058.30    109.67 o 
   0   2  12      366.63      426.22     39.36 o 
   1   2  12      311.12      312.74     28.86 o 
   2   2  12     1906.41     1842.16     56.41 o 
   3   2  12      136.75      142.94     16.81 o 
   4   2  12      152.51      173.88     28.60 o 
   5   2  12      547.35      538.56     27.60 o 
   6   2  12      307.76      322.91     25.97 o 
  -7   3  12     1077.34     1037.48     78.97 o 
  -6   3  12      460.23      470.97     25.69 o 
  -5   3  12      993.15      972.44     55.62 o 
  -4   3  12      873.23      855.93     30.23 o 
  -3   3  12     1137.05     1123.79     35.25 o 
  -2   3  12      602.56      579.82     26.09 o 
  -1   3  12       73.36       88.01     13.51 o 
   0   3  12      490.45      520.52     25.97 o 
   1   3  12      662.87      701.05     39.36 o 
   2   3  12       90.94       92.28     28.07 o 
   3   3  12     2266.07     2107.63     60.08 o 
   4   3  12      877.59      893.43     33.91 o 
   5   3  12     2248.23     2296.08     58.59 o 
   6   3  12       44.96       27.57     13.99 o 
  -7   4  12      304.68      332.16     37.26 o 
  -6   4  12       16.21       28.34     22.04 o 
  -5   4  12      204.16      214.62     31.48 o 
  -4   4  12      673.04      681.57     27.73 o 
  -3   4  12       34.86       38.25     12.52 o 
  -2   4  12     3212.15     3336.90    102.59 o 
  -1   4  12       63.90       52.68     12.80 o 
   0   4  12      142.65      136.78     15.74 o 
   1   4  12       25.83       21.57     11.68 o 
   2   4  12     1101.22     1134.48     69.53 o 
   3   4  12        2.40        1.03     11.34 o 
   4   4  12      439.84      508.52     28.08 o 
   5   4  12       10.07        0.30     12.70 o 
  -6   5  12       37.95       61.39     25.71 o 
  -5   5  12     1093.90     1152.32     58.77 o 
  -4   5  12       50.20       44.08     23.61 o 
  -3   5  12       76.84       66.41     14.27 o 
  -2   5  12       75.24       71.48     14.94 o 
  -1   5  12      395.21      386.53     20.10 o 
   0   5  12        1.08        3.74     13.64 o 
   1   5  12      627.12      652.97     29.28 o 
   2   5  12        3.31        1.75      6.99 o 
   3   5  12     1771.34     1690.17     50.90 o 
   4   5  12      231.72      282.64     23.88 o 
  -5   6  12      280.98      200.45     33.58 o 
  -4   6  12      869.12      862.66     53.52 o 
  -3   6  12      112.46      130.13     29.91 o 
  -2   6  12      228.31      232.85     19.14 o 
  -1   6  12      219.98      177.14     15.86 o 
   0   6  12      231.98      255.45     21.31 o 
   1   6  12      423.96      436.40     26.85 o 
   2   6  12      191.25      215.02     21.15 o 
   3   6  12       18.77       21.72     14.24 o 
  -3   7  12       87.21      127.51     30.96 o 
  -2   7  12       74.78       60.39     20.46 o 
  -1   7  12      390.36      437.84     22.93 o 
   0   7  12      302.95      357.24     21.43 o 
   1   7  12        7.28       27.56     14.04 o 
  -1 -15  13       69.30       91.83     24.66 o 
   0 -15  13       15.95       23.09     20.99 o 
   1 -15  13        7.88      -18.37     18.37 o 
   2 -15  13       63.95       82.38     23.61 o 
  -3 -14  13      575.35      572.21     32.53 o 
  -2 -14  13       63.11       47.38     19.68 o 
  -1 -14  13      490.96      531.03     44.08 o 
   0 -14  13     1014.11     1013.79     52.47 o 
   1 -14  13     1231.08     1273.01     59.82 o 
   2 -14  13       92.56      113.87     25.19 o 
   3 -14  13      265.10      267.35     21.74 o 
   4 -14  13      216.45      272.86     33.58 o 
  -4 -13  13      918.07      988.49     47.75 o 
  -3 -13  13      530.03      524.63     29.11 o 
  -2 -13  13      129.59      139.37     18.71 o 
  -1 -13  13       11.53        6.30     17.32 o 
   0 -13  13       81.27       60.34     20.46 o 
   1 -13  13      137.99      136.43     25.19 o 
   2 -13  13      482.74      442.35     37.78 o 
   3 -13  13      484.64      472.40     25.63 o 
   4 -13  13      155.98      194.15     27.81 o 
   5 -13  13      372.57      391.45     37.26 o 
  -5 -12  13        6.77      -12.80     12.80 o 
  -4 -12  13      402.06      353.24     25.77 o 
  -3 -12  13       35.20       31.51     18.63 o 
  -2 -12  13     1617.35     1629.66     46.56 o 
  -1 -12  13      225.35      167.60     45.13 o 
   0 -12  13      345.15      286.51     30.43 o 
   1 -12  13        3.50        1.57     16.27 o 
   2 -12  13     1056.88     1007.81     33.88 o 
   3 -12  13        3.03        6.52     14.43 o 
   4 -12  13       54.38       41.16     15.22 o 
   5 -12  13        6.27       -5.77     17.84 o 
   6 -12  13        1.94       -3.73     12.80 o 
  -6 -11  13      175.98      174.26     20.74 o 
  -5 -11  13     2098.34     2063.79     59.56 o 
  -4 -11  13       44.28       42.64     13.91 o 
  -3 -11  13     1634.38     1571.77     80.81 o 
  -2 -11  13       87.31       73.31     13.36 o 
  -1 -11  13      638.58      668.93     28.57 o 
   0 -11  13      251.23      245.58     27.81 o 
   1 -11  13     1531.30     1549.02     59.30 o 
   2 -11  13        0.11        5.84     10.57 o 
   3 -11  13      126.30      111.52     14.79 o 
   4 -11  13      138.22      115.35     15.16 o 
   5 -11  13     1733.04     1747.70     36.85 o 
   6 -11  13      320.73      319.81     38.31 o 
   7 -11  13      472.12      512.14     41.98 o 
  -7 -10  13      104.75      127.68     19.08 o 
  -6 -10  13       22.97        9.62     13.11 o 
  -5 -10  13       23.61       16.58     15.48 o 
  -4 -10  13      171.56      178.94     20.99 o 
  -3 -10  13       20.76        9.60     10.07 o 
  -2 -10  13     2609.82     2439.83     56.21 o 
  -1 -10  13     1577.88     1476.93     75.82 o 
   0 -10  13     1235.65     1232.25     35.99 o 
   1 -10  13      118.61       97.42     13.36 o 
   2 -10  13      110.67       87.60     13.17 o 
   3 -10  13      816.26      785.08     35.23 o 
   4 -10  13      236.37      189.49     13.52 o 
   5 -10  13       34.50       28.06      9.26 o 
   6 -10  13      928.67      967.61     48.28 o 
   7 -10  13      608.42      573.01     40.93 o 
  -7  -9  13      726.67      779.93     64.80 o 
  -6  -9  13      379.22      349.78     24.30 o 
  -5  -9  13      476.76      488.01     26.37 o 
  -3  -9  13      767.43      705.59     28.20 o 
  -2  -9  13        3.46        6.68     10.08 o 
  -1  -9  13      764.13      813.62     38.83 o 
   0  -9  13      856.08      877.63     29.11 o 
   1  -9  13       88.70       93.77     12.76 o 
   2  -9  13     1754.24     1681.02     44.59 o 
   3  -9  13      855.83      906.90     23.80 o 
   4  -9  13      550.11      546.66     19.19 o 
   5  -9  13        3.40       -2.78      7.71 o 
   6  -9  13      418.17      435.30     26.76 o 
   7  -9  13       21.44       17.32     17.84 o 
  -8  -8  13       42.54       63.15     16.14 o 
  -7  -8  13      557.95      532.01     56.67 o 
  -6  -8  13       80.27       93.90     19.94 o 
  -5  -8  13       40.81       11.06      9.97 o 
  -4  -8  13       30.02       28.38     12.05 o 
  -3  -8  13     5200.81     5054.18     93.68 o 
  -2  -8  13       19.82       10.27      9.83 o 
  -1  -8  13     1407.79     1407.87     37.48 o 
   0  -8  13     1273.05     1411.20     30.45 o 
   1  -8  13     1775.63     1823.46     59.03 o 
   2  -8  13      389.53      404.72     25.19 o 
   3  -8  13      218.46      227.32     16.43 o 
   4  -8  13      562.77      567.27     44.34 o 
   5  -8  13      353.95      361.31     44.34 o 
   6  -8  13       40.70       16.32     10.83 o 
   7  -8  13      370.69      385.46     36.73 o 
   8  -8  13        2.80       -6.82     18.89 o 
  -8  -7  13      672.55      671.92     31.35 o 
  -7  -7  13       59.11       57.22     14.28 o 
  -6  -7  13     5013.61     4884.23    135.38 o 
  -5  -7  13      432.03      449.69     22.82 o 
  -4  -7  13      308.19      321.11     22.56 o 
  -3  -7  13        8.15       10.57      9.79 o 
  -2  -7  13      281.25      261.74     18.17 o 
  -1  -7  13       48.12       38.29      8.56 o 
   0  -7  13     2188.92     2373.18     41.75 o 
   1  -7  13        4.64        9.13      8.51 o 
   2  -7  13     5055.83     5224.17     92.71 o 
   3  -7  13     2040.19     1917.12     43.71 o 
   4  -7  13      747.30      694.22     36.21 o 
   5  -7  13       37.88       19.42     14.17 o 
   6  -7  13      148.10      182.08     23.09 o 
   7  -7  13      344.42      298.40     44.86 o 
   8  -7  13      249.89      254.50     32.53 o 
  -8  -6  13      214.02      189.45     20.32 o 
  -7  -6  13       62.85       28.00     12.33 o 
  -6  -6  13        8.43        3.41     10.39 o 
  -5  -6  13       34.22       36.21     11.50 o 
  -4  -6  13     1210.77     1240.62     35.79 o 
  -3  -6  13     4807.73     4913.49     89.23 o 
  -2  -6  13      473.26      436.46     18.95 o 
  -1  -6  13     2026.29     2017.91     37.04 o 
   0  -6  13     1305.75     1306.74     27.68 o 
   1  -6  13      567.09      569.84     21.81 o 
   2  -6  13      165.98      139.95     14.17 o 
   3  -6  13     1116.94     1023.23     44.60 o 
   4  -6  13      605.71      547.30     33.58 o 
   5  -6  13      457.30      460.19     31.48 o 
   6  -6  13      364.30      295.43     27.81 o 
   7  -6  13     1676.83     1815.58     65.59 o 
   8  -6  13      179.85      233.51     27.29 o 
  -8  -5  13       66.49       74.08     15.58 o 
  -7  -5  13     3443.86     3312.71    161.36 o 
  -6  -5  13        4.25       12.27     11.31 o 
  -5  -5  13     1438.38     1431.60     39.13 o 
  -4  -5  13      532.02      507.92     33.85 o 
  -3  -5  13       52.89       50.15      8.76 o 
  -2  -5  13        0.15       -6.14      6.14 o 
  -1  -5  13     1134.92     1104.15     24.80 o 
   0  -5  13     1207.09     1263.71     26.26 o 
   1  -5  13     1787.76     1754.45     39.82 o 
   2  -5  13      774.33      746.17     37.78 o 
   3  -5  13      351.46      374.66     27.29 o 
   4  -5  13     1092.58     1094.07     46.70 o 
   5  -5  13     1918.04     2055.91     69.26 o 
   6  -5  13      196.29      211.99     24.66 o 
   7  -5  13       14.48        4.20     13.64 o 
   8  -5  13      137.40      117.54     21.51 o 
  -8  -4  13      108.56       84.88     15.13 o 
  -7  -4  13      147.80      149.33     17.62 o 
  -6  -4  13      515.06      511.71     24.12 o 
  -5  -4  13        0.48       -5.69      7.47 o 
  -4  -4  13     3265.15     3124.98     55.33 o 
  -3  -4  13        6.64        3.85      6.81 o 
  -2  -4  13     4764.16     4866.45     70.35 o 
  -1  -4  13       80.31       65.30      8.23 o 
   0  -4  13      230.29      295.09     16.00 o 
   1  -4  13       11.45      -10.49     10.49 o 
   2  -4  13      423.03      470.69     29.91 o 
   3  -4  13       10.74       -1.05     12.07 o 
   4  -4  13     1893.46     1812.43     63.49 o 
   5  -4  13       94.60      104.95     20.46 o 
   6  -4  13     2991.83     2817.30     87.63 o 
   7  -4  13       71.43       58.25     18.89 o 
   8  -4  13      196.34      176.51     18.83 o 
  -8  -3  13        5.15       -3.60      9.47 o 
  -7  -3  13      523.45      512.77     24.14 o 
  -6  -3  13      780.28      735.30     25.88 o 
  -5  -3  13     1654.76     1640.05     33.82 o 
  -4  -3  13        5.97        8.22      7.56 o 
  -3  -3  13       78.74       73.39      7.96 o 
  -2  -3  13       41.74       40.13     13.54 o 
  -1  -3  13      329.13      403.47     30.04 o 
   0  -3  13      132.85      122.26     18.89 o 
   1  -3  13     3250.67     2836.19     83.43 o 
   2  -3  13       67.16       62.44     16.27 o 
   3  -3  13     2378.90     2329.30     74.51 o 
   4  -3  13      296.69      275.49     27.29 o 
   5  -3  13      465.70      435.66     23.53 o 
   6  -3  13      210.02      207.51     19.04 o 
   7  -3  13      155.46      151.72     17.62 o 
   8  -3  13       57.87       52.98     19.94 o 
  -8  -2  13        9.99       -3.15     15.74 o 
  -7  -2  13       41.43       32.97      9.81 o 
  -6  -2  13      531.64      487.38     36.59 o 
  -5  -2  13      714.92      652.91     20.40 o 
  -4  -2  13      457.93      438.86     14.58 o 
  -3  -2  13     4409.99     4387.09     56.42 o 
  -2  -2  13      831.46      869.46     20.82 o 
  -1  -2  13      107.41      110.19     18.37 o 
   0  -2  13      499.63      475.93     30.96 o 
   1  -2  13      248.89      282.31     26.24 o 
   2  -2  13      800.43      852.69     40.40 o 
   3  -2  13     1010.09     1048.42     47.23 o 
   4  -2  13     1308.48     1333.73     49.06 o 
   5  -2  13       69.93       73.83     25.45 o 
   6  -2  13      999.62      945.24     33.39 o 
   7  -2  13      287.83      297.21     22.39 o 
  -8  -1  13     1775.48     1738.97     66.64 o 
  -7  -1  13      103.11      124.36     21.51 o 
  -6  -1  13      682.72      625.03     25.03 o 
  -5  -1  13      403.32      428.12     17.45 o 
  -4  -1  13      355.99      345.46     13.54 o 
  -3  -1  13       14.41        9.83      6.39 o 
  -2  -1  13      324.32      279.16     25.71 o 
  -1  -1  13      202.15      168.96     20.99 o 
   0  -1  13     2744.98     2784.77     82.91 o 
   1  -1  13      258.07      241.38     24.66 o 
   2  -1  13     2513.07     2342.42     75.56 o 
   3  -1  13      573.07      575.34     25.22 o 
   4  -1  13      140.23      164.19     17.02 o 
   5  -1  13       40.47       35.83     12.86 o 
   6  -1  13       77.27      100.34     22.56 o 
   7  -1  13      940.61     1100.57     70.58 o 
  -8   0  13      131.93      142.20     25.19 o 
  -7   0  13       57.97       40.40     17.84 o 
  -6   0  13      540.73      538.05     19.72 o 
  -5   0  13     1412.88     1415.54     30.93 o 
  -4   0  13     1417.91     1411.16     47.95 o 
  -3   0  13     1885.04     1958.46     50.11 o 
  -2   0  13       30.24       33.06     14.17 o 
  -1   0  13     1494.48     1501.79     55.62 o 
   0   0  13      294.44      341.08     29.39 o 
   1   0  13      127.02      205.17     24.66 o 
   2   0  13        0.46        5.38     10.76 o 
   3   0  13      424.68      409.77     23.91 o 
   4   0  13      222.63      253.52     20.16 o 
   5   0  13     1545.02     1613.62     83.17 o 
   6   0  13       56.78       20.20     13.91 o 
   7   0  13       53.78       47.58     15.02 o 
  -7   1  13       26.39       21.62     12.84 o 
  -6   1  13      365.09      379.02     23.30 o 
  -5   1  13      121.83      133.70     12.17 o 
  -4   1  13        4.38       -6.53     11.02 o 
  -3   1  13       34.82       35.31     18.89 o 
  -2   1  13     2330.01     2432.67     75.56 o 
  -1   1  13      949.26      876.83     42.50 o 
   0   1  13      643.46      679.01     36.73 o 
   1   1  13      260.05      243.52     19.11 o 
   2   1  13     2135.76     2184.16     53.22 o 
   3   1  13       19.34        5.62     11.11 o 
   4   1  13       14.26       18.94     11.80 o 
   5   1  13       70.69       69.74     15.16 o 
   6   1  13      493.88      515.74     30.20 o 
  -7   2  13      458.97      494.01     39.88 o 
  -6   2  13      467.54      456.66     32.80 o 
  -5   2  13      168.22      161.30     17.11 o 
  -4   2  13     1350.86     1367.31     39.22 o 
  -3   2  13       77.36       76.84     18.37 o 
  -2   2  13      232.45      212.67     19.16 o 
  -1   2  13      190.08      161.62     22.04 o 
   0   2  13       17.95       30.08     11.43 o 
   1   2  13       19.95        6.75     17.84 o 
   2   2  13      798.16      814.33     31.51 o 
   3   2  13      114.89      137.63     16.81 o 
   4   2  13      986.64      963.97     35.79 o 
   5   2  13      597.75      661.56     31.51 o 
  -6   3  13        7.27      -19.42     19.42 o 
  -5   3  13      138.47      136.43     27.29 o 
  -4   3  13        1.99        8.41     11.83 o 
  -3   3  13      211.47      243.29     20.55 o 
  -2   3  13      471.21      450.97     25.47 o 
  -1   3  13     1984.18     2071.65     70.31 o 
   0   3  13      719.26      768.32     29.87 o 
   2   3  13       30.05       16.93     16.27 o 
   3   3  13       64.11       62.17     14.62 o 
   4   3  13      375.43      394.56     26.85 o 
   5   3  13      455.75      462.60     29.41 o 
  -5   4  13      354.95      304.87     36.21 o 
  -4   4  13      383.71      369.94     38.83 o 
  -3   4  13        5.84        8.18     12.04 o 
  -2   4  13      434.38      425.68     32.53 o 
  -1   4  13        2.82        0.23     10.90 o 
   0   4  13      120.66      121.09     15.90 o 
   1   4  13      728.10      662.55     29.31 o 
   2   4  13     1309.08     1243.55     40.07 o 
   3   4  13      320.16      265.08     22.80 o 
   4   4  13      587.07      533.90     60.61 o 
  -4   5  13      134.25      137.48     31.48 o 
  -3   5  13      252.74      250.38     21.90 o 
  -2   5  13      364.57      336.80     24.58 o 
  -1   5  13      145.72      148.92     15.10 o 
   0   5  13      710.29      791.77     31.64 o 
   1   5  13       96.03       95.69     16.36 o 
   2   5  13       98.80       69.18     66.12 o 
  -2   6  13      198.57      179.92     20.80 o 
  -1   6  13      277.45      258.11     18.81 o 
   0   6  13        0.73        1.96     12.36 o 
  -2 -14  14      197.67      213.19     22.82 o 
  -1 -14  14      302.63      325.86     36.73 o 
   0 -14  14      487.34      508.99     43.03 o 
   1 -14  14        2.34       10.49     17.84 o 
   2 -14  14      305.18      341.12     24.67 o 
   3 -14  14        2.29        7.12     12.70 o 
  -4 -13  14       54.04       69.45     17.23 o 
  -3 -13  14      172.08      173.07     20.46 o 
  -2 -13  14       65.13       69.32     22.83 o 
  -1 -13  14      445.50      463.34     40.40 o 
   0 -13  14       68.61       71.89     22.56 o 
   1 -13  14      657.73      712.06     44.08 o 
   2 -13  14      157.77      175.12     18.34 o 
   3 -13  14      998.46     1038.45     51.95 o 
   4 -13  14      475.44      493.36     26.67 o 
  -5 -12  14      112.16      101.57     18.54 o 
  -4 -12  14     2589.57     2502.28     99.44 o 
  -3 -12  14        6.19        2.89     13.14 o 
  -2 -12  14     1092.44     1021.57     36.71 o 
  -1 -12  14      108.46      102.52     15.57 o 
   0 -12  14      242.64      242.95     28.34 o 
   1 -12  14       55.00       53.60     12.92 o 
   2 -12  14      332.87      331.50     38.57 o 
   3 -12  14      131.89      144.31     17.02 o 
   4 -12  14      882.02      903.05     32.82 o 
   5 -12  14      250.86      267.09     31.48 o 
  -5 -11  14       39.91       17.12     14.83 o 
  -4 -11  14      133.54      120.51     17.55 o 
  -3 -11  14      977.35      881.45     62.44 o 
  -2 -11  14      429.87      378.63     24.30 o 
  -1 -11  14      253.56      249.07     20.73 o 
   0 -11  14      153.65      131.18     22.04 o 
   1 -11  14     1290.03     1300.20     38.58 o 
   2 -11  14      961.66     1000.06     33.58 o 
   3 -11  14      160.74      181.35     17.62 o 
   4 -11  14      457.02      457.64     23.83 o 
   5 -11  14        1.32       -0.71      9.02 o 
   6 -11  14      753.30      814.39     46.18 o 
  -6 -10  14     1795.77     1869.91    104.42 o 
  -5 -10  14      259.48      252.40     21.89 o 
  -4 -10  14      219.19      173.31     30.43 o 
  -3 -10  14      658.85      624.27     27.80 o 
  -2 -10  14      243.86      270.59     21.15 o 
  -1 -10  14       94.77      116.77     15.37 o 
   0 -10  14        0.46       25.51     19.42 o 
   1 -10  14      211.91      201.60     32.01 o 
   2 -10  14      922.58      880.40     30.43 o 
   3 -10  14      369.83      453.14     23.83 o 
   4 -10  14      124.27      155.56     13.13 o 
   5 -10  14      461.45      499.10     24.08 o 
   6 -10  14      949.20     1068.36     51.42 o 
  -7  -9  14      166.05      151.33     19.94 o 
  -6  -9  14        0.25       -5.25     11.87 o 
  -5  -9  14      126.57       73.84     13.99 o 
  -4  -9  14      196.34      215.23     41.45 o 
  -3  -9  14      363.82      374.08     23.74 o 
  -2  -9  14      141.03      112.16     20.99 o 
  -1  -9  14       12.56       14.44     10.53 o 
   0  -9  14     2721.06     2818.52     50.25 o 
   1  -9  14      106.01      123.89     22.04 o 
   2  -9  14      184.93      147.94     15.16 o 
   3  -9  14      372.02      322.08     16.51 o 
   4  -9  14      567.89      547.87     45.39 o 
   5  -9  14      230.56      263.27     20.22 o 
   6  -9  14      341.45      345.21     31.22 o 
   7  -9  14      227.62      202.02     29.91 o 
  -7  -8  14      917.05      910.65     35.94 o 
  -6  -8  14       43.91       23.95     13.64 o 
  -5  -8  14     1247.46     1220.71     80.28 o 
  -4  -8  14        0.44       -1.05     10.76 o 
  -3  -8  14      171.57      179.86     17.06 o 
  -2  -8  14      185.74      190.82     16.88 o 
  -1  -8  14       21.91       25.89      8.52 o 
   0  -8  14        0.33        7.42      7.67 o 
   1  -8  14      457.99      425.16     24.66 o 
   2  -8  14      888.95      829.16     28.39 o 
   3  -8  14      190.23      194.68     24.66 o 
   4  -8  14       24.71       20.46     14.17 o 
   5  -8  14     2323.32     2356.06     77.14 o 
   6  -8  14        4.55       16.89     11.72 o 
   7  -8  14        8.22       -0.05     11.20 o 
  -7  -7  14      149.94      162.14     26.76 o 
  -6  -7  14        9.78       14.32     12.39 o 
  -5  -7  14        0.83       -2.42     10.74 o 
  -4  -7  14      138.67      125.87     15.37 o 
  -3  -7  14      288.05      281.15     19.25 o 
  -2  -7  14     2252.94     2166.26     40.79 o 
  -1  -7  14       93.63       95.02     10.54 o 
   0  -7  14      219.89      201.12     13.52 o 
   1  -7  14       13.41        9.24      9.08 o 
   2  -7  14      948.17      890.47     42.50 o 
   3  -7  14      298.90      287.55     27.81 o 
   4  -7  14      155.60      178.41     23.61 o 
   5  -7  14       11.37       -3.67     13.64 o 
   6  -7  14      279.17      303.30     29.39 o 
   7  -7  14      549.30      587.85     28.31 o 
  -7  -6  14       64.86       48.93     21.78 o 
  -6  -6  14     2354.83     2225.43     86.84 o 
  -5  -6  14      384.93      416.54     23.91 o 
  -4  -6  14        3.26       12.71     10.20 o 
  -3  -6  14      442.12      417.22     17.37 o 
  -2  -6  14      135.85      134.53     11.48 o 
  -1  -6  14      420.28      436.44     16.88 o 
   0  -6  14      407.29      402.98     16.04 o 
   1  -6  14      704.70      737.78     38.31 o 
   2  -6  14      348.67      359.44     30.96 o 
   3  -6  14       26.57       37.78     15.74 o 
   4  -6  14     1257.14     1277.73     53.00 o 
   5  -6  14      263.43      300.15     29.39 o 
   6  -6  14       13.73        6.30     14.17 o 
   7  -6  14        3.20        4.20     15.22 o 
  -7  -5  14       24.87       26.77     13.54 o 
  -6  -5  14      173.05      171.38     20.99 o 
  -5  -5  14      766.74      732.71     22.90 o 
  -4  -5  14      660.92      661.58     21.10 o 
  -3  -5  14      891.47      916.75     24.99 o 
  -2  -5  14       13.61       19.91      7.75 o 
  -1  -5  14      903.22      906.93     22.76 o 
   0  -5  14       38.93       64.14      8.52 o 
   1  -5  14      241.27      231.93     24.66 o 
   2  -5  14       51.01       77.66     17.84 o 
   3  -5  14       41.99       62.44     16.79 o 
   4  -5  14      617.14      648.57     36.73 o 
   5  -5  14      815.33      802.32     43.03 o 
   6  -5  14        3.31       14.69     15.74 o 
   7  -5  14      835.94      849.55     45.13 o 
  -8  -4  14     1105.54     1150.99     32.96 o 
  -7  -4  14       78.54       67.49     13.41 o 
  -6  -4  14       16.42       19.31      9.57 o 
  -5  -4  14        4.82        2.19      8.47 o 
  -4  -4  14       79.72       85.14     10.45 o 
  -3  -4  14      527.53      487.68     21.23 o 
  -2  -4  14       19.22       27.13      8.57 o 
  -1  -4  14       82.99       97.36     10.20 o 
   0  -4  14      640.50      664.31     36.21 o 
   1  -4  14      166.97      198.35     23.61 o 
   2  -4  14      627.34      608.17     35.16 o 
   3  -4  14       36.65       38.83     15.74 o 
   4  -4  14      108.14      153.75     22.56 o 
   5  -4  14       66.83       70.84     19.42 o 
   6  -4  14     1138.01     1143.92     52.47 o 
   7  -4  14        7.90        5.25     16.27 o 
  -7  -3  14      180.13      159.43     14.01 o 
  -6  -3  14     1444.11     1435.15     32.69 o 
  -5  -3  14      477.15      452.54     18.37 o 
  -4  -3  14      160.52      185.74     13.06 o 
  -3  -3  14       63.78       54.13      7.86 o 
  -2  -3  14     1968.12     1945.35     35.60 o 
  -1  -3  14        9.83       22.04     14.69 o 
   0  -3  14      340.54      308.54     28.34 o 
   1  -3  14      571.09      536.28     33.06 o 
   2  -3  14       10.51       13.64     13.64 o 
   3  -3  14        4.62       -1.57     13.64 o 
   4  -3  14      264.85      272.86     29.39 o 
   5  -3  14      633.68      638.60     38.83 o 
   6  -3  14      601.07      623.65     28.57 o 
   7  -3  14      103.52      109.32     17.06 o 
  -7  -2  14      643.36      679.44     39.09 o 
  -6  -2  14      623.99      615.99     21.50 o 
  -5  -2  14      243.48      217.13     22.36 o 
  -4  -2  14      138.32      148.56     10.59 o 
  -3  -2  14       42.55       48.78      7.76 o 
  -2  -2  14       18.93       10.49     13.64 o 
  -1  -2  14     1398.26     1442.50     55.10 o 
   0  -2  14      221.22      232.46     26.24 o 
   1  -2  14      447.57      374.66     30.96 o 
   2  -2  14       25.25       11.02     15.22 o 
   3  -2  14      847.03      707.87     39.36 o 
   4  -2  14        9.53        4.72     14.69 o 
   5  -2  14        7.09       14.17     12.24 o 
   6  -2  14       75.93       72.70     15.39 o 
  -7  -1  14        5.02       18.89     16.79 o 
  -6  -1  14      363.87      343.27     21.51 o 
  -5  -1  14       52.94       45.43     12.81 o 
  -4  -1  14     3156.19     3258.65     54.78 o 
  -3  -1  14      118.47      111.32     15.31 o 
  -2  -1  14       20.65        8.40     14.17 o 
  -1  -1  14        1.36       22.56     14.17 o 
   0  -1  14       27.31       16.79     14.69 o 
   1  -1  14        3.07      -10.49     13.64 o 
   2  -1  14     1561.80     1623.53     61.92 o 
   3  -1  14       62.90       81.06     21.25 o 
   4  -1  14     1053.81     1075.77     36.54 o 
   5  -1  14      228.41      266.85     21.85 o 
   6  -1  14       30.47       45.99     14.83 o 
  -7   0  14      912.13      960.26     46.70 o 
  -6   0  14      138.11      125.18     17.32 o 
  -5   0  14      159.89      168.62     13.78 o 
  -4   0  14        4.78       -5.44     11.28 o 
  -3   0  14     1188.97     1120.63     45.65 o 
  -2   0  14      805.71      750.37     38.83 o 
  -1   0  14     1723.18     1652.91     60.34 o 
   0   0  14       83.97      108.10     20.99 o 
   1   0  14      951.52      938.75     46.18 o 
   2   0  14      473.01      398.51     24.41 o 
   3   0  14       12.57       15.76     12.05 o 
   4   0  14      255.41      246.47     21.22 o 
   5   0  14      732.27      697.93     30.97 o 
   6   0  14      243.35      234.76     24.40 o 
  -6   1  14      708.74      790.12     30.90 o 
  -5   1  14     1421.84     1438.08     64.54 o 
  -4   1  14       45.12       44.44     13.73 o 
  -3   1  14      510.97      488.36     25.96 o 
  -2   1  14      318.99      338.80     23.01 o 
  -1   1  14       41.86       50.37     17.84 o 
   0   1  14      502.39      553.60     35.68 o 
   1   1  14      125.55      107.57     20.99 o 
   2   1  14      519.53      478.86     33.85 o 
   3   1  14     1038.19     1036.51     36.36 o 
   4   1  14      115.78      104.23     17.43 o 
   5   1  14        8.65        9.14     15.22 o 
  -6   2  14        2.77       -1.57     20.99 o 
  -5   2  14      262.53      237.18     32.53 o 
  -4   2  14      281.56      307.56     22.55 o 
  -3   2  14      380.02      389.75     45.91 o 
  -2   2  14     1423.05     1488.04     44.08 o 
  -1   2  14       15.76       16.79     15.22 o 
   0   2  14     1966.61     2079.00     72.41 o 
   1   2  14      210.50      178.68     18.36 o 
   2   2  14       80.86       75.72     14.95 o 
   3   2  14       74.44       76.97     15.74 o 
   4   2  14       55.38       60.01     14.79 o 
  -5   3  14      634.92      612.89     44.60 o 
  -4   3  14      176.86      167.67     18.51 o 
  -3   3  14      222.83      207.53     20.29 o 
  -2   3  14      142.28      125.66     17.90 o 
  -1   3  14      349.48      479.61     37.78 o 
   0   3  14      380.06      417.92     25.59 o 
   2   3  14      179.16      193.06     22.83 o 
   3   3  14      510.34      523.46     33.58 o 
  -4   4  14      411.30      377.81     41.98 o 
  -3   4  14      775.39      789.65     32.91 o 
  -2   4  14      778.98      846.89     34.78 o 
  -1   4  14      534.43      583.50     29.95 o 
   0   4  14       83.92      103.40     17.84 o 
   1   4  14       15.26       21.95     13.59 o 
   2   4  14       25.36       30.17     13.73 o 
   0 -14  15      211.20      184.71     28.86 o 
  -2 -13  15      218.22      211.26     21.70 o 
  -1 -13  15        8.78       -2.62     16.27 o 
   0 -13  15       22.51       26.24     19.42 o 
   1 -13  15       28.08       29.18     14.43 o 
   2 -13  15      247.40      259.89     24.92 o 
   3 -13  15     1174.35     1261.39     40.23 o 
  -4 -12  15        0.15       -4.06     13.14 o 
  -3 -12  15      281.81      278.75     23.54 o 
  -2 -12  15      414.93      401.30     34.89 o 
  -1 -12  15        1.87        4.46     18.37 o 
   0 -12  15      751.86      762.44     44.08 o 
   1 -12  15      291.45      305.32     23.00 o 
   2 -12  15      357.52      350.76     29.91 o 
   3 -12  15        6.92       14.62     12.05 o 
   4 -12  15        1.15        2.27     11.65 o 
  -5 -11  15      224.23      253.17     23.00 o 
  -4 -11  15      143.60      134.61     18.73 o 
  -3 -11  15      258.92      285.16     22.82 o 
  -2 -11  15      326.55      349.36     54.31 o 
  -1 -11  15      114.27      144.52     17.62 o 
   0 -11  15      429.49      442.67     25.77 o 
   1 -11  15      588.92      625.88     28.01 o 
   2 -11  15     1378.27     1357.84     40.42 o 
   3 -11  15      151.93      149.86     29.39 o 
   4 -11  15       25.65       28.86     17.32 o 
   5 -11  15      787.11      842.20     44.08 o 
  -5 -10  15        0.51        6.68     15.48 o 
  -4 -10  15        6.75        5.85     12.92 o 
  -3 -10  15     1846.96     1914.13     50.83 o 
  -2 -10  15       77.29       97.59     15.77 o 
  -1 -10  15     1049.34     1085.62     29.17 o 
   0 -10  15      298.54      321.04     21.88 o 
   1 -10  15     1593.47     1683.84     44.85 o 
   2 -10  15        2.51        2.69     10.37 o 
   3 -10  15      729.70      659.38     27.08 o 
   4 -10  15      291.70      267.61     29.39 o 
   5 -10  15      524.26      563.05     26.53 o 
  -6  -9  15     1134.98      695.80     42.50 o 
  -5  -9  15        2.15       -0.52     12.24 o 
  -4  -9  15     2226.87     2188.86     67.69 o 
  -3  -9  15      191.39      208.49     19.11 o 
  -2  -9  15      609.18      552.37     28.07 o 
  -1  -9  15       44.90       55.66     10.39 o 
   0  -9  15       30.54       36.54      9.58 o 
   1  -9  15      150.66      164.46     16.48 o 
   2  -9  15     2798.17     2766.66     60.39 o 
   3  -9  15        3.32        3.67     15.22 o 
   4  -9  15     1331.08     1404.05     40.07 o 
   5  -9  15        0.32        9.54     11.68 o 
   6  -9  15       80.95       65.51     14.95 o 
  -6  -8  15      148.56      140.63     18.73 o 
  -5  -8  15      512.40      484.79     28.00 o 
  -4  -8  15      488.58      484.18     24.62 o 
  -3  -8  15      103.43       96.89     22.04 o 
  -2  -8  15      921.46      942.35     26.14 o 
  -1  -8  15     1588.92     1630.25     56.37 o 
   0  -8  15      187.55      197.88     17.20 o 
   1  -8  15      746.46      768.20     27.76 o 
   2  -8  15       67.05       72.94     18.89 o 
   3  -8  15        4.64        4.20     15.74 o 
   4  -8  15      744.49      762.44     40.93 o 
   5  -8  15      515.17      541.00     36.73 o 
   6  -8  15       90.51       70.40     14.79 o 
  -6  -7  15       84.96       95.43     23.35 o 
  -5  -7  15     1868.82     1911.15     49.72 o 
  -4  -7  15       45.93       41.17     10.10 o 
  -3  -7  15        5.49       10.01      8.84 o 
  -2  -7  15       51.31       44.02      9.84 o 
  -1  -7  15        1.93       20.02     10.53 o 
   0  -7  15       71.20       61.80      9.62 o 
   1  -7  15     2933.40     2982.07     91.83 o 
   2  -7  15      217.71      198.87     25.19 o 
   3  -7  15     1478.14     1316.03     54.57 o 
   4  -7  15      436.62      433.43     32.01 o 
   5  -7  15      121.57      125.94     22.04 o 
   6  -7  15      111.10       93.93     22.04 o 
  -7  -6  15      239.43      255.25     24.40 o 
  -6  -6  15      226.78      206.39     19.79 o 
  -5  -6  15      369.98      379.93     19.37 o 
  -4  -6  15      678.05      653.97     22.01 o 
  -3  -6  15      370.71      368.59     18.06 o 
  -2  -6  15     3941.43     3980.88     62.87 o 
  -1  -6  15      157.31      127.39     11.46 o 
   0  -6  15     2142.58     2115.73     72.41 o 
   1  -6  15        3.98        2.62     13.12 o 
   2  -6  15        0.12       -2.62     13.64 o 
   3  -6  15      900.40      930.88     45.13 o 
   4  -6  15      451.67      377.28     33.06 o 
   5  -6  15        7.25        0.52     14.69 o 
   6  -6  15     2127.62     2079.52     74.51 o 
  -7  -5  15      782.51      788.83     25.91 o 
  -6  -5  15       76.39       69.48     11.87 o 
  -5  -5  15      492.39      452.99     19.18 o 
  -4  -5  15      780.61      767.76     23.52 o 
  -3  -5  15       81.67       73.10     10.42 o 
  -2  -5  15       99.54       69.85     10.13 o 
  -1  -5  15      739.87      716.79     39.88 o 
   0  -5  15      471.36      460.72     32.53 o 
   1  -5  15     1036.13      940.32     46.18 o 
   2  -5  15      392.20      382.53     33.58 o 
   3  -5  15     3235.88     3319.47     99.17 o 
   4  -5  15       27.44       17.32     15.74 o 
   5  -5  15       76.11       93.40     20.99 o 
   6  -5  15       42.42       58.77     18.89 o 
  -7  -4  15       22.91        5.14     10.18 o 
  -6  -4  15       37.17       53.09     11.21 o 
  -5  -4  15       47.06       42.07     10.26 o 
  -4  -4  15     3144.78     3093.22     52.77 o 
  -3  -4  15     1256.87     1303.77     29.41 o 
  -2  -4  15       70.71       85.53     18.89 o 
  -1  -4  15     1550.61     1505.99     59.30 o 
   0  -4  15      800.60      896.25     44.60 o 
   1  -4  15        8.55        2.10     13.64 o 
   2  -4  15      151.70      205.17     26.24 o 
   3  -4  15      449.54      497.97     35.68 o 
   4  -4  15     1577.84     1679.15     66.12 o 
   5  -4  15     2357.47     2341.89     80.81 o 
   6  -4  15      733.34      723.61     44.08 o 
  -7  -3  15      377.69      373.16     32.17 o 
  -6  -3  15      721.26      753.59     24.13 o 
  -5  -3  15      448.21      410.06     19.24 o 
  -4  -3  15      122.49      142.60     12.57 o 
  -3  -3  15      417.00      403.00     33.06 o 
  -2  -3  15       45.11       64.54     18.89 o 
  -1  -3  15        2.72       17.32     14.69 o 
   0  -3  15     1228.19     1383.73     56.15 o 
   1  -3  15      768.65      709.97     39.88 o 
   2  -3  15     4038.12     4026.81    114.92 o 
   3  -3  15        1.25       17.32     15.22 o 
   4  -3  15      326.92      336.88     32.53 o 
   5  -3  15      168.45      191.53     26.76 o 
   6  -3  15       27.46       62.97     20.99 o 
  -6  -2  15      601.55      629.94     41.19 o 
  -5  -2  15     1056.96     1080.29     27.86 o 
  -4  -2  15      178.59      228.26     26.76 o 
  -3  -2  15     1102.40     1113.95     38.83 o 
  -2  -2  15        0.26       14.69     15.74 o 
  -1  -2  15      858.48      815.44     41.98 o 
   0  -2  15      279.23      278.63     29.39 o 
   1  -2  15        1.24       12.07     15.74 o 
   2  -2  15      168.15      182.61     26.24 o 
   3  -2  15     2086.86     2191.82     76.61 o 
   4  -2  15       11.24       18.89     17.32 o 
   5  -2  15      997.67     1002.77     51.42 o 
  -6  -1  15        6.05       13.27     11.65 o 
  -5  -1  15       10.76       16.27     16.27 o 
  -4  -1  15      145.69      148.07     33.85 o 
  -3  -1  15      118.49      118.51     25.71 o 
  -2  -1  15      499.05      476.98     33.06 o 
  -1  -1  15      434.06      467.01     33.06 o 
   0  -1  15     2549.06     2665.13     85.01 o 
   1  -1  15     1639.01     1593.62     62.44 o 
   2  -1  15      625.12      571.44     37.26 o 
   3  -1  15      333.69      364.69     33.58 o 
   4  -1  15      686.49      654.52     30.53 o 
   5  -1  15      329.46      346.12     35.94 o 
  -5   0  15      390.83      405.76     25.03 o 
  -4   0  15      505.48      542.31     34.37 o 
  -3   0  15      812.10      800.87     31.90 o 
  -2   0  15     1627.05     1666.61     64.02 o 
  -1   0  15        1.02        2.10     14.69 o 
   0   0  15        4.32        9.45     15.74 o 
   1   0  15      318.18      304.87     31.48 o 
   2   0  15      263.86      253.97     28.86 o 
   3   0  15      480.93      527.21     27.18 o 
   4   0  15     1803.86     1789.69     50.64 o 
  -5   1  15      269.03      261.86     29.91 o 
  -4   1  15       46.15       62.06     15.00 o 
  -3   1  15      569.97      579.61     28.45 o 
  -2   1  15      307.38      319.07     24.20 o 
  -1   1  15     1261.31     1339.65     56.15 o 
   0   1  15       73.37       79.23     19.94 o 
   1   1  15     2837.48     2607.93     86.58 o 
   2   1  15      232.54      278.35     30.43 o 
   3   1  15      534.68      517.99     29.99 o 
  -4   2  15      563.08      635.14     30.13 o 
  -3   2  15      222.36      279.80     23.07 o 
  -2   2  15       29.43       18.23     13.40 o 
  -1   2  15       14.09        3.15     15.22 o 
   0   2  15        0.90       14.17     17.32 o 
   1   2  15       31.97       49.33     19.94 o 
   2   2  15      776.43      768.68     40.93 o 
  -2   3  15      116.52      166.09     20.29 o 
  -1   3  15     1774.51     1862.81     70.84 o 
   0   3  15      167.60      211.47     28.86 o 
  -2 -12  16       19.11       10.27     13.71 o 
  -1 -12  16      145.88      155.85     25.71 o 
   0 -12  16        0.38       -0.02     22.04 o 
   1 -12  16       48.39       56.82     14.09 o 
   2 -12  16      443.26      422.97     26.31 o 
   3 -12  16      266.08      295.49     22.63 o 
  -3 -11  16      202.75      207.58     26.50 o 
  -2 -11  16      813.81      845.34     46.70 o 
  -1 -11  16      175.03      191.24     15.92 o 
   0 -11  16      437.05      504.01     83.43 o 
   1 -11  16       46.68       47.97     13.91 o 
   2 -11  16     1417.29     1544.91     44.25 o 
   3 -11  16       48.89       58.77     20.99 o 
   4 -11  16       66.11       70.31     20.99 o 
  -4 -10  16       93.43       81.84     16.88 o 
  -3 -10  16      279.33      294.53     23.19 o 
  -2 -10  16      117.10      115.85     23.10 o 
  -1 -10  16       44.12       83.38     12.05 o 
   0 -10  16      196.26      201.32     18.88 o 
   1 -10  16     1360.15     1435.85     41.68 o 
   2 -10  16      223.10      178.93     26.76 o 
   3 -10  16      528.83      539.95     41.45 o 
   4 -10  16        0.26        4.72     16.79 o 
  -5  -9  16      487.55      499.87     38.57 o 
  -4  -9  16      465.02      515.68     33.85 o 
  -3  -9  16       16.17        8.56      9.59 o 
  -2  -9  16     1453.27     1511.85     35.24 o 
  -1  -9  16      170.39      196.83     15.18 o 
   0  -9  16     2101.66     2240.19    112.82 o 
   1  -9  16      638.23      704.72     41.98 o 
   2  -9  16       84.85       94.45     22.56 o 
   3  -9  16        0.26       -7.35     15.22 o 
   4  -9  16        2.89       12.07     15.74 o 
   5  -9  16        1.04       -3.31     11.72 o 
  -5  -8  16     1176.73     1270.16     49.33 o 
  -4  -8  16      606.44      672.91     24.01 o 
  -3  -8  16      218.73      222.76     16.13 o 
  -2  -8  16       34.96       28.51      9.88 o 
  -1  -8  16     1235.06     1198.82     31.09 o 
   0  -8  16      198.33      209.08     18.67 o 
   1  -8  16      125.16      140.63     24.66 o 
   2  -8  16      726.26      726.76     43.03 o 
   3  -8  16      889.43      899.92     46.18 o 
   4  -8  16     1005.21      975.48     49.33 o 
   5  -8  16       45.42       52.47     20.46 o 
  -5  -7  16       13.73       32.09     10.99 o 
  -4  -7  16      158.09      182.20     15.12 o 
  -3  -7  16     1622.11     1652.70     38.76 o 
  -2  -7  16      177.16      185.34     14.57 o 
  -1  -7  16     1548.29     1564.30     90.78 o 
   0  -7  16      255.08      299.62     32.01 o 
   1  -7  16     1020.14     1092.50     51.42 o 
   2  -7  16       84.69      101.80     22.04 o 
   3  -7  16      334.58      352.10     33.58 o 
   4  -7  16      417.06      462.29     37.78 o 
   5  -7  16      536.52      601.87     38.83 o 
  -5  -6  16       68.26       78.48     12.07 o 
  -4  -6  16      368.91      369.20     22.56 o 
  -3  -6  16      381.69      381.90     18.85 o 
  -2  -6  16       53.45       46.91     10.10 o 
  -1  -6  16      217.58      191.00     25.71 o 
   0  -6  16      626.95      725.18     41.45 o 
   1  -6  16      901.47      843.25     46.18 o 
   2  -6  16     1935.58     1870.68     69.26 o 
   3  -6  16      265.91      280.21     30.43 o 
   4  -6  16     1630.28     1582.07     64.02 o 
   5  -6  16      103.32       75.56     20.99 o 
  -6  -5  16       12.78       12.15     10.29 o 
  -5  -5  16      103.08       99.88     17.52 o 
  -4  -5  16      470.60      493.78     19.99 o 
  -3  -5  16      768.75      755.44     23.00 o 
  -2  -5  16      122.88      111.24     22.04 o 
  -1  -5  16     1924.22     1930.50     69.79 o 
   0  -5  16     1065.64     1049.99     49.85 o 
   1  -5  16        7.87        8.40     15.74 o 
   2  -5  16       48.24       62.97     20.99 o 
   3  -5  16     1070.91     1155.47     53.00 o 
   4  -5  16      114.64       70.84     21.51 o 
  -5  -4  16     1164.50     1129.63     29.57 o 
  -4  -4  16      462.59      499.95     41.98 o 
  -3  -4  16       32.31       40.93     18.89 o 
  -2  -4  16       21.62       31.48     16.79 o 
  -1  -4  16        4.80        8.92     15.22 o 
   0  -4  16     1213.00     1155.47     51.95 o 
   1  -4  16     1739.66     1707.49     65.59 o 
   2  -4  16      712.39      731.48     41.98 o 
   3  -4  16      241.81      282.83     32.01 o 
   4  -4  16        8.21        0.52     17.32 o 
   5  -4  16      929.60      967.09     50.90 o 
  -5  -3  16      153.88      167.33     23.35 o 
  -4  -3  16     1112.99     1024.28     49.85 o 
  -3  -3  16      222.39      204.12     26.76 o 
  -2  -3  16     2369.61     2226.45     77.14 o 
  -1  -3  16      216.38      217.24     27.29 o 
   0  -3  16      368.72      341.60     32.01 o 
   1  -3  16        0.07        2.62     14.69 o 
   2  -3  16        2.11       16.79     16.27 o 
   3  -3  16       90.19       69.26     19.94 o 
   4  -3  16     1365.25     1501.27     63.49 o 
  -5  -2  16     1563.51     1592.57     62.44 o 
  -4  -2  16       66.35       39.36     18.89 o 
  -3  -2  16      178.47      173.16     25.71 o 
  -2  -2  16      137.45      172.64     24.66 o 
  -1  -2  16      565.86      658.54     39.88 o 
   0  -2  16       19.60       19.94     17.32 o 
   1  -2  16     2099.26     2203.89     77.66 o 
   2  -2  16       81.43       86.58     20.99 o 
   3  -2  16      817.42      911.46     48.28 o 
   4  -2  16      469.28      470.69     39.36 o 
  -4  -1  16     1827.98     1865.43     68.74 o 
  -3  -1  16      421.10      423.91     33.85 o 
  -2  -1  16      690.72      686.73     30.47 o 
  -1  -1  16       19.52       23.61     16.27 o 
   0  -1  16      735.59      809.14     44.60 o 
   1  -1  16        2.35        0.52     15.74 o 
   2  -1  16     1339.71     1356.96     59.30 o 
   3  -1  16       67.72       72.94     22.04 o 
  -4   0  16       92.35      100.04     16.88 o 
  -3   0  16      459.57      448.75     29.39 o 
  -2   0  16      414.90      442.94     27.64 o 
  -1   0  16       40.58       51.95     20.46 o 
   0   0  16      945.98     1010.64     50.90 o 
   1   0  16      414.71      403.00     36.73 o 
   2   0  16      615.98      606.59     40.40 o 
  -2   1  16       12.66       14.46     20.73 o 
  -1   1  16      342.97      329.01     33.58 o 
   0   1  16      347.60      309.07     32.53 o 
   1   1  16      515.31      535.75     39.88 o 
  -1 -11  17        9.60        6.90     10.55 o 
   0 -11  17       10.26       23.68     16.53 o 
   1 -11  17        0.71        5.25     17.84 o 
  -2 -10  17        2.46        8.23     12.21 o 
  -1 -10  17      160.07      187.48     15.71 o 
   0 -10  17      333.71      311.86     22.92 o 
   1 -10  17     1370.91     1363.79     60.87 o 
   2 -10  17       17.55       25.71     19.42 o 
  -3  -9  17      442.97      465.97     29.81 o 
  -2  -9  17      352.61      357.71     19.77 o 
  -1  -9  17       44.75       37.73     10.67 o 
   0  -9  17      173.37      154.27     26.76 o 
   1  -9  17        2.83        4.20     17.84 o 
   2  -9  17       43.30       40.40     18.89 o 
   3  -9  17      800.85      844.82     47.75 o 
  -4  -8  17       49.67       47.63     11.67 o 
  -3  -8  17      102.40      110.36     13.21 o 
  -2  -8  17      436.08      449.71     21.26 o 
  -1  -8  17      694.77      811.76     46.18 o 
   0  -8  17     1317.50     1518.58     64.54 o 
   1  -8  17      438.04      457.57     39.88 o 
   2  -8  17     1281.95     1329.68     58.77 o 
   3  -8  17       49.08       59.82     19.94 o 
  -4  -7  17       78.19      100.05     13.23 o 
  -3  -7  17       21.29       11.89      9.55 o 
  -2  -7  17       26.03        9.97     16.79 o 
  -1  -7  17      324.00      314.84     33.58 o 
   0  -7  17        3.36       -8.92     16.27 o 
   1  -7  17      935.71      999.09     51.95 o 
   2  -7  17       32.85       43.55     18.89 o 
   3  -7  17      264.58      252.92     31.48 o 
  -4  -6  17       23.39       20.52     10.09 o 
  -3  -6  17       64.68       65.59     21.51 o 
  -2  -6  17      183.56      200.45     28.34 o 
  -1  -6  17       97.66       75.56     21.51 o 
   0  -6  17      183.36      204.65     27.81 o 
   1  -6  17       20.32       27.81     17.32 o 
   2  -6  17      181.26      170.01     26.24 o 
   3  -6  17        0.40        5.25     16.79 o 
  -4  -5  17      234.87      184.71     28.34 o 
  -3  -5  17       59.65       44.08     20.46 o 
  -2  -5  17       52.23       56.15     19.42 o 
  -1  -5  17       38.60       40.40     18.89 o 
   0  -5  17      151.54      171.59     26.76 o 
   1  -5  17       11.54       -1.57     15.74 o 
   2  -5  17       22.27       11.02     17.84 o 
   3  -5  17      849.10      840.10     46.70 o 
  -4  -4  17       27.63       26.76     18.89 o 
  -3  -4  17       45.42       22.56     18.89 o 
  -2  -4  17      142.75      142.73     24.14 o 
  -1  -4  17      130.06      141.15     24.14 o 
   0  -4  17      171.30      209.37     27.29 o 
   1  -4  17       65.66       53.00     19.42 o 
   2  -4  17        3.74       -7.35     15.22 o 
   3  -4  17      472.93      525.78     38.83 o 
  -3  -3  17      380.35      391.45     35.16 o 
  -2  -3  17      339.01      322.19     33.06 o 
  -1  -3  17        9.43       28.34     17.84 o 
   0  -3  17      374.01      346.32     33.58 o 
   1  -3  17      163.18      194.68     27.81 o 
   2  -3  17      360.56      443.40     39.36 o 
  -3  -2  17      189.93      177.36     27.29 o 
  -2  -2  17       88.30       68.75     16.50 o 
  -1  -2  17      103.80       91.83     22.56 o 
   0  -2  17       34.44       37.78     17.84 o 
   1  -2  17      260.21      280.21     32.53 o 
   2  -2  17      149.12      105.47     24.14 o 
  -2  -1  17       21.55       27.10     14.72 o 
  -1  -1  17      665.49      669.04     43.55 o 
   0  -1  17       10.08       19.94     18.89 o 
   0  -8  18      292.48      324.29     35.16 o 
  -1  -7  18      871.45      860.56     48.80 o 
   0  -7  18        8.31       18.89     19.42 o 
   1  -7  18      416.17      454.42     39.36 o 
  -1  -6  18        2.71       10.49     17.84 o 
   0  -6  18      259.30      271.81     32.53 o 
   1  -6  18     2017.32     2124.13     79.23 o 
  -1  -5  18        4.27        1.57     16.27 o 
   0  -5  18      827.78      875.78     49.33 o 
                                                 
